# Supplementary material for: Proteomic profiling identifies a stromal TGF-β1/podoplanin axis as a driver of colorectal cancer progression
Source: J Exp Clin Cancer Res. 2025 Aug 22;44:247. doi: 10.1186/s13046-025-03496-3 (PMC12372361; doi:10.1186/s13046-025-03496-3)
Supplement: Supplementary file 4 — Supplementary Material 4 [file 13046_2025_3496_MOESM4_ESM.xlsx]

## Sheet: Protein matrix
Genes	Protein Description	[1] P-UMG-CRC-Sep24-N14.raw.PG.Quantity	[2] P-UMG-CRC-Sep24-N15_20241001091947.raw.PG.Quantity	[3] P-UMG-CRC-Sep24-N16.raw.PG.Quantity	[4] P-UMG-CRC-Sep24-N17.raw.PG.Quantity	[5] P-UMG-CRC-Sep24-N18_20241002142300.raw.PG.Quantity	[6] P-UMG-CRC-Sep24-N19.raw.PG.Quantity	[7] P-UMG-CRC-Sep24-N20.raw.PG.Quantity	[8] P-UMG-CRC-Sep24-T15.raw.PG.Quantity	[9] P-UMG-CRC-Sep24-T16.raw.PG.Quantity	[10] P-UMG-CRC-Sep24-T17.raw.PG.Quantity	[11] P-UMG-CRC-Sep24-T18_20241002120434.raw.PG.Quantity	[12] P-UMG-CRC-Sep24-T19.raw.PG.Quantity	[13] P-UMG-CRC-Sep24-T20.raw.PG.Quantity	[14] P-UMG-CRC-Sep24-V14.raw.PG.Quantity	[15] P-UMG-CRC-Sep24-V15_20241001113730.raw.PG.Quantity	[16] P-UMG-CRC-Sep24-V16.raw.PG.Quantity	[17] P-UMG-CRC-Sep24-V17.raw.PG.Quantity	[18] P-UMG-CRC-Sep24-V18.raw.PG.Quantity	[19] P-UMG-CRC-Sep24-V19.raw.PG.Quantity	[20] P-UMG-CRC-Sep24-V20.raw.PG.Quantity	Significant T vs N	FC T vs N	Significant T vs A	FC T vs A	Significant A vs N	FC A vs N	C: GOBP name	C: GOMF name	C: GOCC name	C: KEGG name	C: Corum	C: Reactome	Median T	Median A	Median N	C: Student's T-test significant	N: -Log Student's T-test p-value Tumorale_Normale	N: Student's T-test q-value Tumorale_Normale	N: Student's T-test Difference Tumorale_Normale	N: Student's T-test Test statistic Tumorale_Normale	N: -Log Student's T-test p-value Tumorale_Adiacente	N: Student's T-test q-value Tumorale_Adiacente	N: Student's T-test Difference Tumorale_Adiacente	N: Student's T-test Test statistic Tumorale_Adiacente	N: -Log Student's T-test p-value Adiacente_Normale	N: Student's T-test q-value Adiacente_Normale	N: Student's T-test Difference Adiacente_Normale	N: Student's T-test Test statistic Adiacente_Normale
S100A12	Protein S100-A12	11.1212	11.0269	14.1147	11.0941	10.281	13.4427	13.3664	16.2828	16.8814	16.3002	16.9229	15.2625	20.2689	11.8767	13.8468	14.9435	13.1	11.7199	12.9482	15.591	+	45.2132	+	11.4706		3.94165	biological regulation;cell activation;cell chemotaxis;cell killing;cell migration;cell motility;cellular component movement;cellular metabolic process;cellular process;cellular response to chemical stimulus;cellular response to stimulus;chemotaxis;cytokine secretion;defense response;defense response to bacterium;defense response to fungus;establishment of localization;establishment of localizatio…	binding;calcium ion binding;cation binding;copper ion binding;ion binding;metal ion binding;protein binding;RAGE receptor binding;receptor binding;transition metal ion binding;zinc ion binding	cell part;cytoplasm;cytoplasmic part;cytoskeleton;cytosol;extracellular region;intracellular membrane-bounded organelle;intracellular non-membrane-bounded organelle;intracellular organelle;intracellular part;membrane;membrane-bounded organelle;non-membrane-bounded organelle;nucleus;organelle;plasma membrane			REACT_118563;REACT_163773;REACT_21281;REACT_24969;REACT_25195	100712	8779.97	2227.48	Tumorale_Adiacente;Tumorale_Normale	3.72071	0.0266667	4.92258	4.48602	2.70835	0.0494118	3.55413	3.28992	0.951641	0.455418	1.36844	1.37214
LTF	Lactotransferrin	11.8126	12.9759	14.3693	12.4995	12.361	14.5005	14.8962	17.7245	17.7964	16.8199	17.4402	15.9626	20.7303	12.0744	15.1267	16.7207	13.7248	13.2551	13.5733	15.4549	+	24.4785	+	14.5661		1.68051	anatomical structure homeostasis;anatomical structure morphogenesis;antibacterial humoral response;antifungal humoral response;antimicrobial humoral response;biological regulation;biosynthetic process;bone morphogenesis;cation homeostasis;cellular biosynthetic process;cellular cation homeostasis;cellular chemical homeostasis;cellular component organization;cellular component organization at cellu…	binding;carbohydrate binding;catalytic activity;cation binding;DNA binding;endopeptidase activity;enzyme activator activity;enzyme regulator activity;glycosaminoglycan binding;heparin binding;hydrolase activity;ion binding;iron ion binding;kinase activator activity;kinase regulator activity;metal ion binding;nucleic acid binding;pattern binding;peptidase activity;peptidase activity, acting on L-a…	cell part;cytoplasm;cytoplasmic membrane-bounded vesicle;cytoplasmic membrane-bounded vesicle lumen;cytoplasmic part;cytoplasmic vesicle;cytoplasmic vesicle part;endocytic vesicle lumen;extracellular membrane-bounded organelle;extracellular organelle;extracellular region;extracellular region part;extracellular space;extracellular vesicular exosome;intracellular membrane-bounded organelle;intracel…			REACT_121118;REACT_121256;REACT_75925	197206	13538.7	8056.29	Tumorale_Adiacente;Tumorale_Normale	3.79061	0.021	4.40064	4.45957	2.62257	0.0566667	3.46993	3.19886	0.620926	0.686411	0.930708	0.977888
MPO	Myeloperoxidase	11.3557	12.7064	14.205	12.3433	11.4449	14.1491	14.5208	17.3895	17.7403	16.6819	16.7963	15.535	20.4679	11.824	14.8851	16.2341	13.6007	12.5307	13.1827	15.6536	+	21.3591	+	11.4913		1.85871	aging;biological regulation;biosynthetic process;catabolic process;cellular catabolic process;cellular component organization;cellular component organization or biogenesis;cellular metabolic process;cellular process;cellular response to chemical stimulus;cellular response to hydrogen peroxide;cellular response to oxidative stress;cellular response to oxygen radical;cellular response to reactive o…	antioxidant activity;binding;carbohydrate binding;catalytic activity;cation binding;chromatin binding;glycosaminoglycan binding;heme binding;heparin binding;ion binding;iron ion binding;metal ion binding;oxidoreductase activity;oxidoreductase activity, acting on peroxide as acceptor;pattern binding;peroxidase activity;polysaccharide binding;tetrapyrrole binding;transition metal ion binding	azurophil granule;cell part;cytoplasmic membrane-bounded vesicle;cytoplasmic part;cytoplasmic vesicle;extracellular membrane-bounded organelle;extracellular organelle;extracellular region part;extracellular space;extracellular vesicular exosome;intracellular membrane-bounded organelle;intracellular organelle;intracellular part;lysosome;lytic vacuole;membrane-bounded organelle;membrane-bounded ves…	Phagosome			142754	12422.8	6683.56	Tumorale_Adiacente;Tumorale_Normale	3.65019	0.02	4.4744	4.33623	2.49046	0.0506667	3.4479	3.0773	0.649392	0.660726	1.0265	1.02554
ELANE	Neutrophil elastase	10.6612	13.5891	14.9446	12.6346	11.72	15.4231	15.0202	18.9636	18.3706	16.9449	17.1512	16.0004	21.0534	12.5693	15.8715	16.7766	13.6092	12.6857	13.6974	15.933	+	19.657	+	18.2354		1.07796	acute inflammatory response;acute inflammatory response to antigenic stimulus;biological regulation;calcium ion homeostasis;catabolic process;cation homeostasis;cell killing;cell migration;cell motility;cellular calcium ion homeostasis;cellular cation homeostasis;cellular chemical homeostasis;cellular component disassembly;cellular component disassembly at cellular level;cellular component moveme…	binding;carbohydrate binding;catalytic activity;cytokine binding;endopeptidase activity;enzyme binding;glycosaminoglycan binding;heparin binding;hydrolase activity;pattern binding;peptidase activity;peptidase activity, acting on L-amino acid peptides;polysaccharide binding;protease binding;protein binding;protein binding transcription factor activity;RNA polymerase II transcription cofactor activ…	cell part;cell surface;cytoplasm;cytoplasmic membrane-bounded vesicle;cytoplasmic part;cytoplasmic vesicle;extracellular membrane-bounded organelle;extracellular organelle;extracellular region;extracellular region part;extracellular vesicular exosome;intracellular membrane-bounded organelle;intracellular organelle;intracellular organelle part;intracellular part;macromolecular complex;membrane-bou…	Systemic lupus erythematosus	SERPINA1-ELA2 complex	REACT_118572;REACT_118682;REACT_150401	242239	13284	12323.3	Tumorale_Adiacente;Tumorale_Normale	3.12261	0.0117647	4.65316	3.84678	2.4764	0.0515385	3.63174	3.09255	0.520614	0.764231	1.02143	0.891165
CAMP	Cathelicidin antimicrobial peptide	12.1471	11.4312	12.4323	10.7897	10.3966	12.6154	13.3632	16.3315	16.5966	15.8592	16.1471	14.4472	19.1922	12.331	13.4391	15.337	11.2344	11.5698	11.1268	13.9878	+	17.0908	+	15.0453		1.13595	antibacterial humoral response;antimicrobial humoral response;biological regulation;cell killing;cellular component organization;cellular component organization at cellular level;cellular component organization or biogenesis;cellular component organization or biogenesis at cellular level;cellular process;defense response;defense response to bacterium;defense response to Gram-positive bacterium;di…		cell part;cell wall;cytoplasmic part;cytosol;external encapsulating structure;extracellular membrane-bounded organelle;extracellular organelle;extracellular region part;extracellular space;extracellular vesicular exosome;intracellular part;membrane-bounded organelle;membrane-bounded vesicle;organelle;vesicle	ko05152;Salivary secretion		REACT_121256	77518	5152.3	4535.67	Tumorale_Adiacente;Tumorale_Normale	4.2131	0.026	4.54676	4.91206	2.85883	0.0545455	3.71099	3.45269	0.569237	0.75115	0.835769	0.906368
AZU1	Azurocidin	12.1802	11.5581	13.7559	11.6152	11.0764	14.0283	14.3211	16.1951	17.3277	15.9764	16.2869	15.4588	20.0416	11.2302	13.8855	15.9491	12.7769	12.0158	12.8145	15.2371	+	16.6972	+	10.7572		1.55218	activation of protein kinase activity;activation of protein kinase C activity by G-protein coupled receptor protein signaling pathway;biological regulation;cell activation;cell chemotaxis;cell migration;cell motility;cell surface receptor linked signaling pathway;cellular component movement;cellular extravasation;cellular process;cellular response to chemical stimulus;cellular response to stimulu…	binding;carbohydrate binding;catalytic activity;endopeptidase activity;glycosaminoglycan binding;heparin binding;hydrolase activity;pattern binding;peptidase activity;peptidase activity, acting on L-amino acid peptides;polysaccharide binding;serine hydrolase activity;serine-type endopeptidase activity;serine-type peptidase activity;toxin binding	azurophil granule;cell part;cytoplasmic membrane-bounded vesicle;cytoplasmic part;cytoplasmic vesicle;extracellular membrane-bounded organelle;extracellular organelle;extracellular region;extracellular region part;extracellular vesicular exosome;intracellular membrane-bounded organelle;intracellular organelle;intracellular part;lysosome;lytic vacuole;membrane-bounded organelle;membrane-bounded ve…				77490.4	7203.59	4640.94	Tumorale_Adiacente;Tumorale_Normale	3.44628	0.0107692	4.23318	4.09338	2.44949	0.0502069	3.46547	3.04334	0.43368	0.86919	0.767715	0.751629
DEFA3	Neutrophil defensin 3	9.38221	10.1381	9.42824	9.21234	8.6409	12.5222	9.79529	14.1365	14.2271	13.6061	13.0645	13.1779	8.86328	8.9128	11.415	12.1811	8.5534	8.85199	10.0757	9.53372	+	15.7752		14.663		1.07585	antibacterial humoral response;antimicrobial humoral response;biological regulation;cell killing;cellular process;cellular response to stimulus;defense response;defense response to bacterium;defense response to fungus;defense response to Gram-positive bacterium;defense response to virus;estrogen receptor signaling pathway;humoral immune response;immune effector process;immune response;immune syst…		azurophil granule lumen;cell part;cytoplasmic membrane-bounded vesicle lumen;cytoplasmic part;cytoplasmic vesicle part;extracellular membrane-bounded organelle;extracellular organelle;extracellular region;extracellular region part;extracellular space;extracellular vesicular exosome;Golgi apparatus part;Golgi lumen;intracellular organelle lumen;intracellular organelle part;intracellular part;membr…			REACT_115574;REACT_115846	10868.2	741.2	688.943	Tumorale_Normale	2.11382	0.0357917	2.97169	2.66871	1.98362	0.0625652	2.91392	2.5457	0.028593	1	0.0577666	0.0636463
S100A8	Protein S100-A8	14.0583	15.524	16.3876	14.8874	14.0009	16.1536	16.8278	19.0109	19.614	18.7723	20.002	17.5064	22.1997	14.7698	16.9339	17.9004	16.2129	14.9467	15.2016	17.6491	+	14.1207	+	8.75944		1.61205	activation of caspase activity;acute inflammatory response;autophagy;biological adhesion;biological regulation;catabolic process;cell adhesion;cell chemotaxis;cell migration;cell motility;cell-cell adhesion;cellular catabolic process;cellular component movement;cellular macromolecule metabolic process;cellular metabolic process;cellular process;cellular protein metabolic process;cellular response…	arachidonic acid binding;binding;calcium ion binding;carboxylic acid binding;cation binding;cytoskeletal protein binding;fatty acid binding;icosanoid binding;icosatetraenoic acid binding;ion binding;lipid binding;metal ion binding;microtubule binding;monocarboxylic acid binding;protein binding;RAGE receptor binding;receptor binding;Toll-like receptor 4 binding;Toll-like receptor binding;transitio…	cell part;cytoplasmic part;cytoskeleton;cytosol;extracellular membrane-bounded organelle;extracellular organelle;extracellular region;extracellular region part;extracellular space;extracellular vesicular exosome;intracellular membrane-bounded organelle;intracellular non-membrane-bounded organelle;intracellular organelle;intracellular part;membrane;membrane-bounded organelle;membrane-bounded vesic…				665343	75957.2	47118.3	Tumorale_Adiacente;Tumorale_Normale	3.72554	0.0173333	4.11189	4.33502	2.78206	0.0536	3.28691	3.30519	0.641045	0.69767	0.824983	0.970392
S100A9	Protein S100-A9	13.5342	15.1393	15.978	14.3968	14.1149	15.7404	16.2534	18.5211	19.0969	17.8189	19.7162	17.3831	22.195	14.0843	16.5303	17.4748	15.3182	14.9056	15.4446	17.4543	+	12.9802	+	10.5045		1.23568	actin cytoskeleton organization;actin cytoskeleton reorganization;actin filament-based process;activation of caspase activity;autophagy;biological adhesion;biological regulation;catabolic process;cell adhesion;cell chemotaxis;cell communication;cell migration;cell motility;cell-cell adhesion;cell-cell signaling;cellular catabolic process;cellular component movement;cellular component organization…	antioxidant activity;arachidonic acid binding;binding;calcium ion binding;carboxylic acid binding;cation binding;cytoskeletal protein binding;fatty acid binding;icosanoid binding;icosatetraenoic acid binding;ion binding;lipid binding;metal ion binding;microtubule binding;molecular transducer activity;monocarboxylic acid binding;protein binding;RAGE receptor binding;receptor binding;signal transdu…	cell part;cytoplasmic part;cytoskeleton;cytosol;extracellular membrane-bounded organelle;extracellular organelle;extracellular region;extracellular region part;extracellular space;extracellular vesicular exosome;intracellular membrane-bounded organelle;intracellular non-membrane-bounded organelle;intracellular organelle;intracellular part;membrane;membrane-bounded organelle;membrane-bounded vesic…				468451	44595.2	36089.7	Tumorale_Adiacente;Tumorale_Normale	3.5974	0.0128889	4.09944	4.21066	2.57326	0.0553043	3.23441	3.11364	0.714748	0.650207	0.865028	1.04599
PGLYRP1	Peptidoglycan recognition protein 1	6.78365	10.2589	11.4362	10.2443	10.0898	10.3812	11.5635	11.8039	14.0516	13.02	13.6242	12.1926	16.5876	9.76409	9.22115	12.1476	9.48078	8.74971	9.70746	11.1951	+	8.54216	+	12.5189		0.682339	activation of immune response;activation of innate immune response;amine metabolic process;aminoglycan catabolic process;aminoglycan metabolic process;biological regulation;carbohydrate catabolic process;carbohydrate metabolic process;catabolic process;cellular process;cellular response to stimulus;defense response;defense response to bacterium;defense response to Gram-positive bacterium;detectio…	binding;carbohydrate binding;catalytic activity;cation binding;glycosaminoglycan binding;hydrolase activity;hydrolase activity, acting on carbon-nitrogen (but not peptide) bonds;hydrolase activity, acting on carbon-nitrogen (but not peptide) bonds, in linear amides;ion binding;metal ion binding;molecular transducer activity;N-acetylmuramoyl-L-alanine amidase activity;pattern binding;pattern recog…	extracellular membrane-bounded organelle;extracellular organelle;extracellular region;extracellular region part;extracellular vesicular exosome;membrane-bounded organelle;membrane-bounded vesicle;organelle;vesicle				10466.6	836.058	1225.28	Tumorale_Adiacente;Tumorale_Normale	2.50169	0.02325	3.43845	3.08582	2.92736	0.0564	3.50868	3.4769	0.0329214	1	-0.0702283	-0.0738801
LTBP2	Latent-transforming growth factor beta-binding protein 2	10.414	10.9974	10.4215	10.7603	10.0198	10.1048	12.0494	12.8805	13.69	11.9354	13.6377	13.3508	14.0197	9.97876	11.2944	10.9392	10.9837	9.85869	9.98817	12.2834	+	8.45538	+	5.90595		1.43167	biological regulation;cell surface receptor linked signaling pathway;cellular process;cellular response to stimulus;enzyme linked receptor protein signaling pathway;establishment of localization;establishment of localization in cell;establishment of protein localization;intracellular protein transport;intracellular transport;protein secretion;protein targeting;protein transport;regulation of biol…	binding;calcium ion binding;carbohydrate binding;cation binding;glycosaminoglycan binding;heparin binding;ion binding;metal ion binding;pattern binding;polysaccharide binding	extracellular matrix;extracellular membrane-bounded organelle;extracellular organelle;extracellular region part;extracellular space;extracellular vesicular exosome;membrane-bounded organelle;membrane-bounded vesicle;organelle;proteinaceous extracellular matrix;vesicle			REACT_150331	11596.2	1963.48	1371.46	Tumorale_Adiacente;Tumorale_Normale	4.30709	0.0154286	2.57132	4.28259	3.67533	0.081	2.49142	3.77522	0.0685001	1	0.0799033	0.127803
CGREF1	Cell growth regulator with EF hand domain protein 1	8.33978	6.00411	8.96851	6.08406	7.5539	8.84112	7.6643	11.0759	9.74185	9.33741	11.4633	10.8857	9.20051	10.675	7.47344	8.67169	8.60194	6.54533	9.7989	10.2825	+	6.77391		3.36965		2.01027	biological adhesion;biological regulation;cell adhesion;cell cycle arrest;cell cycle process;cellular process;negative regulation of biological process;negative regulation of cell cycle;negative regulation of cell growth;negative regulation of cell proliferation;negative regulation of cellular process;negative regulation of growth;regulation of biological process;regulation of cell cycle;regulati…	binding;calcium ion binding;cation binding;ion binding;metal ion binding	extracellular region				1374.12	407.792	202.854	Tumorale_Normale	2.89255	0.0209474	2.64755	3.23905	1.13321	0.135701	1.41999	1.5467	0.926358	0.485768	1.22757	1.31992
DMBT1	Deleted in malignant brain tumors 1 protein	14.9004	17.2595	15.4936	15.0871	14.4445	13.1377	14.7086	17.4469	18.2712	18.2196	14.6254	17.3966	17.8391	14.6845	17.2188	18.4752	16.5575	14.3803	14.3362	15.977	+	6.75468		3.2027		2.10906	activation of immune response;activation of innate immune response;antibacterial humoral response;antimicrobial humoral response;biological regulation;cell differentiation;cell proliferation;cellular component organization;cellular component organization or biogenesis;cellular developmental process;cellular membrane organization;cellular process;cellular response to stimulus;defense response;defe…	binding;calcium-dependent protein binding;cargo receptor activity;enzyme binding;molecular transducer activity;pattern recognition receptor activity;protein binding;receptor activity;scavenger receptor activity;signal transducer activity;signaling receptor activity;zymogen binding	cell part;cytoplasm;cytoplasmic part;cytoplasmic vesicle membrane;cytoplasmic vesicle part;endocytic vesicle membrane;extracellular matrix;extracellular membrane-bounded organelle;extracellular organelle;extracellular region;extracellular region part;extracellular space;extracellular vesicular exosome;extrinsic to membrane;intracellular organelle part;intracellular part;membrane;membrane part;mem…	Salivary secretion			206572	64499.5	30582.1	Tumorale_Normale	2.059	0.0446718	2.2953	2.49128	0.885885	0.18825	1.35273	1.31751	0.62243	0.685189	0.942575	0.981935
SLC7A5	Large neutral amino acids transporter small subunit 1	10.939	11.8748	13.5894	12.8542	11.1083	11.2144	10.125	13.7018	13.0668	14.5795	13.9049	14.8528	14.0151	10.4959	11.4917	12.8279	12.5987	10.6997	8.77566	11.3056	+	6.71158	+	6.30044		1.06526	amine metabolic process;amine transport;amino acid transmembrane transport;amino acid transport;anatomical structure development;aromatic amino acid transport;biological regulation;blood coagulation;branched-chain aliphatic amino acid transport;carboxylic acid metabolic process;carboxylic acid transport;cell differentiation;cell migration;cell motility;cellular amine metabolic process;cellular am…	active transmembrane transporter activity;amine transmembrane transporter activity;amino acid transmembrane transporter activity;antigen binding;antiporter activity;aromatic amino acid transmembrane transporter activity;binding;carboxylic acid transmembrane transporter activity;L-amino acid transmembrane transporter activity;L-leucine transmembrane transporter activity;L-phenylalanine transmembra…	apical plasma membrane;cell part;cytoplasm;cytoplasmic part;cytosol;extracellular membrane-bounded organelle;extracellular organelle;extracellular region part;extracellular vesicular exosome;integral to membrane;integral to plasma membrane;intracellular membrane-bounded organelle;intracellular non-membrane-bounded organelle;intracellular organelle;intracellular organelle part;intracellular part;i…			REACT_12560;REACT_13796	15947.6	2531.19	2376.13	Tumorale_Adiacente;Tumorale_Normale	2.9001	0.0233333	2.34796	3.14656	3.15108	0.0582222	2.84939	3.50522	0.318551	0.939075	-0.501426	-0.564533
CACHD1	VWFA and cache domain-containing protein 1	10.5779	10.7308	10.7897	11.1586	11.781	7.26976	9.05027	13.5539	13.104	13.0634	13.3634	13.412	15.4125	11.3205	8.55999	12.4984	11.8451	7.72972	8.04879	11.6443	+	6.30766	+	4.19132		1.50493	calcium ion transport;cation transport;divalent inorganic cation transport;divalent metal ion transport;establishment of localization;ion transport;metal ion transport;transport		cell part;integral to membrane;intrinsic to membrane;membrane part				10719.2	2557.47	1699.39	Tumorale_Adiacente;Tumorale_Normale	3.29792	0.0112	3.45752	3.79283	2.53543	0.0531667	3.41628	3.11227	0.0148007	1	0.0412454	0.035506
S100P	Protein S100-P	16.545	17.881	17.2303	15.8071	16.7199	14.9479	16.0861	19.6846	18.8221	17.7064	17.6771	19.4195	19.9809	18.7742	17.0059	17.7561	15.0021	17.7248	16.7316	16.7601	+	6.09026		4.42477		1.3764	cell migration;cell motility;cellular component movement;cellular process;endothelial cell migration;locomotion;response to chemical stimulus;response to organic substance;response to stimulus	binding;calcium ion binding;calcium-dependent protein binding;cation binding;ion binding;magnesium ion binding;metal ion binding;protein binding	cell part;cell projection membrane;cell projection part;cytoplasm;extracellular membrane-bounded organelle;extracellular organelle;extracellular region part;extracellular vesicular exosome;intracellular membrane-bounded organelle;intracellular organelle;intracellular part;membrane part;membrane-bounded organelle;membrane-bounded vesicle;microvillus membrane;nucleus;organelle;plasma membrane part;…				582341	131609	95618.4	Tumorale_Normale	3.01101	0.0202162	2.42214	3.25548	1.84328	0.0760708	1.77395	2.18765	0.55185	0.811664	0.648184	0.837752
LCN2	Neutrophil gelatinase-associated lipocalin	11.0121	13.6253	12.794	11.8462	11.7138	12.5206	12.8977	14.0862	15.149	15.0392	14.6387	16.2697	17.7061	11.6988	13.8702	15.5429	12.9262	11.8541	12.062	13.0791	+	5.95683		4.49694		1.32464	apoptosis;biological regulation;cation homeostasis;cation transport;cell death;cellular cation homeostasis;cellular chemical homeostasis;cellular homeostasis;cellular ion homeostasis;cellular iron ion homeostasis;cellular metal ion homeostasis;cellular process;chemical homeostasis;death;defense response;establishment of localization;homeostatic process;immune response;immune system process;innate…	binding;cation binding;ion binding;iron ion binding;metal ion binding;transition metal ion binding;transporter activity	extracellular membrane-bounded organelle;extracellular organelle;extracellular region;extracellular region part;extracellular space;extracellular vesicular exosome;membrane-bounded organelle;membrane-bounded vesicle;organelle;vesicle			REACT_25060	35001.9	7783.48	5875.92	Tumorale_Normale	3.50437	0.0128	3.13727	3.88309	2.17352	0.0663768	2.47674	2.62457	0.520663	0.830564	0.660538	0.813645
SIGLEC5	Sialic acid-binding Ig-like lectin 5	8.15021	7.87961	8.94401	9.54535	8.86963	8.10079	6.99216	10.5948	10.9813	10.7328	9.68562	10.063	13.8514	7.77872	8.60327	9.13408	10.575	8.68824	6.815	8.57703	+	5.71693		4.17617		1.36894	biological adhesion;cell adhesion;cellular process	binding;carbohydrate binding	cell part;integral to membrane;intrinsic to membrane;membrane part				1624.13	388.904	284.091	Tumorale_Normale	2.69791	0.0228571	2.63028	3.0808	2.12307	0.0658795	2.38891	2.56408	0.178366	1	0.241371	0.325922
MMP9	Matrix metalloproteinase-9	11.3602	11.1293	12.1542	10.983	11.5567	12.0746	12.3713	14.2442	14.4801	13.7935	13.8524	12.5036	16.8147	10.7379	12.1989	13.7584	11.933	11.0937	11.3294	12.6279	+	5.67594		4.37281		1.29801	anatomical structure development;axon guidance;biological regulation;cell differentiation;cell migration;cell motility;cell surface receptor linked signaling pathway;cellular component disassembly;cellular component disassembly at cellular level;cellular component movement;cellular component organization;cellular component organization at cellular level;cellular component organization or biogenes…	binding;catalytic activity;cation binding;collagen binding;endopeptidase activity;hydrolase activity;identical protein binding;ion binding;metal ion binding;metalloendopeptidase activity;metallopeptidase activity;peptidase activity;peptidase activity, acting on L-amino acid peptides;protein binding;transition metal ion binding;zinc ion binding	extracellular matrix;extracellular membrane-bounded organelle;extracellular organelle;extracellular region;extracellular region part;extracellular space;extracellular vesicular exosome;membrane-bounded organelle;membrane-bounded vesicle;organelle;proteinaceous extracellular matrix;vesicle	Bladder cancer;Leukocyte transendothelial migration;Pathways in cancer	MMP-9-TIMP-1-LRP complex	REACT_111040;REACT_118572;REACT_118682;REACT_150180;REACT_150401;REACT_264198	17098.2	3910.13	3012.4	Tumorale_Normale	3.07815	0.0178824	2.62009	3.37499	2.2452	0.0639412	2.32725	2.64536	0.285194	0.980735	0.292837	0.457348
CEACAM8	Carcinoembryonic antigen-related cell adhesion molecule 8	8.8863	6.2768	8.58791	7.77911	7.73884	6.91176	8.83428	10.3856	10.2091	9.72815	10.3072	9.7855	13.7234	7.10909	7.81488	9.08687	6.75161	6.78127	6.80455	8.5389	+	5.57849	+	8.8759		0.628498	biological regulation;blood coagulation;cell migration;cell motility;cellular component movement;cellular process;coagulation;hemostasis;immune response;immune system process;leukocyte migration;locomotion;multicellular organismal process;regulation of biological quality;regulation of body fluid levels;response to stimulus		anchored to membrane;cell part;extracellular membrane-bounded organelle;extracellular organelle;extracellular region part;extracellular space;extracellular vesicular exosome;integral to membrane;integral to plasma membrane;intrinsic to membrane;intrinsic to plasma membrane;membrane;membrane part;membrane-bounded organelle;membrane-bounded vesicle;organelle;plasma membrane;plasma membrane part;ves…			REACT_12051;REACT_160131	1225.35	138.054	219.657	Tumorale_Adiacente;Tumorale_Normale	2.71636	0.0238049	2.83052	3.14779	3.08686	0.0697143	3.1345	3.53133	0.244499	0.995717	-0.303976	-0.422313
BCL3	B-cell lymphoma 3 protein	6.47892	7.71542	8.3315	8.49907	7.73966	6.48427	7.72173	10.5002	10.5408	9.78264	8.74444	10.7204	8.0389	8.41727	10.2078	11.0868	9.30401	5.42714	7.4236	6.89635	+	5.51687		3.40655		1.61949	adaptive immune response;adaptive immune response based on somatic recombination of immune receptors built from immunoglobulin superfamily domains;alpha-beta T cell activation;alpha-beta T cell activation involved in immune response;alpha-beta T cell differentiation;alpha-beta T cell differentiation involved in immune response;anatomical structure development;antimicrobial humoral response;B cell…	binding;binding, bridging;DNA binding;nucleic acid binding;nucleic acid binding transcription factor activity;protein binding;protein binding, bridging;sequence-specific DNA binding transcription factor activity;transcription factor binding	Bcl3/NF-kappaB2 complex;Bcl3-Bcl10 complex;cell part;cytoplasm;cytoplasmic part;extracellular region part;I-kappaB/NF-kappaB complex;intercellular bridge;intracellular membrane-bounded organelle;intracellular organelle;intracellular organelle part;intracellular part;macromolecular complex;membrane-bounded organelle;nuclear part;nucleoplasm;nucleus;organelle;organelle part;perinuclear region of cy…		ESR1-RELA-BCL3-NCOA3 complex		1164.57	341.862	211.092	Tumorale_Normale	2.73309	0.0268276	2.154	2.95419	0.76242	0.229252	1.32652	1.1952	0.488827	0.821251	0.827479	0.823066
TIMP1	Metalloproteinase inhibitor 1	11.9196	11.2432	10.9968	10.9591	11.201	11.2173	11.464	13.1398	13.5881	12.0646	14.4711	13.6355	14.9857	11.8077	11.2963	11.5488	10.9012	12.1821	10.8023	11.9043	+	5.25866	+	4.17911		1.25832	aging;biological regulation;blood coagulation;cell activation;cellular component disassembly;cellular component disassembly at cellular level;cellular component organization;cellular component organization at cellular level;cellular component organization or biogenesis;cellular component organization or biogenesis at cellular level;cellular process;coagulation;developmental process;establishment …	binding;cation binding;cytokine activity;endopeptidase inhibitor activity;endopeptidase regulator activity;enzyme binding;enzyme inhibitor activity;enzyme regulator activity;ion binding;metal ion binding;metalloendopeptidase inhibitor activity;metalloenzyme inhibitor activity;metalloenzyme regulator activity;peptidase inhibitor activity;peptidase regulator activity;protease binding;protein bindin…	basement membrane;cell part;cytoplasmic membrane-bounded vesicle lumen;cytoplasmic part;cytoplasmic vesicle part;extracellular matrix;extracellular matrix part;extracellular membrane-bounded organelle;extracellular organelle;extracellular region;extracellular region part;extracellular space;extracellular vesicular exosome;intracellular organelle part;intracellular part;membrane-bounded organelle;…		MMP-9-TIMP-1-LRP complex	REACT_118682;REACT_318	12520.4	2995.95	2380.91	Tumorale_Adiacente;Tumorale_Normale	3.92919	0.0134286	2.36162	3.89362	3.33376	0.0526154	2.15565	3.37361	0.407845	0.974433	0.205967	0.477401
LTBP1	Latent-transforming growth factor beta-binding protein 1	12.7175	13.109	12.7806	13.2439	13.851	13.1351	14.0453	14.2191	15.093	14.1497	16.3378	15.7131	16.7053	12.8698	12.9204	13.3307	13.2022	13.613	13.4274	14.7557	+	4.92804		4.30321		1.1452	biological regulation;cell surface receptor linked signaling pathway;cellular component organization;cellular component organization at cellular level;cellular component organization or biogenesis;cellular component organization or biogenesis at cellular level;cellular process;cellular response to stimulus;enzyme linked receptor protein signaling pathway;extracellular matrix organization;extracel…	binding;calcium ion binding;catalytic activity;cation binding;cytokine binding;growth factor binding;ion binding;kinase activity;metal ion binding;microfibril binding;molecular transducer activity;phosphotransferase activity, alcohol group as acceptor;protein binding;protein kinase activity;protein serine/threonine kinase activity;receptor activity;signal transducer activity;signaling receptor ac…	extracellular matrix;extracellular matrix part;extracellular region;extracellular region part;fibril;macromolecular complex;microfibril;protein complex;proteinaceous extracellular matrix			REACT_150331	44333.6	10302.5	8996.2	Tumorale_Normale	3.15111	0.0213333	2.10074	3.22268	2.69339	0.0503077	1.92405	2.83384	0.240121	1	0.176696	0.348664
TGFB1	Transforming growth factor beta-1 proprotein	9.01922	9.04788	10.1028	9.368	8.95611	8.32426	8.20926	10.136	11.2496	10.6339	11.5105	11.3264	12.3824	7.79815	9.92279	8.70325	10.4501	9.44446	9.65173	8.11948	+	4.82086	+	3.59017		1.3428	active induction of host immune response by virus;adaptive immune response;adaptive immune response based on somatic recombination of immune receptors built from immunoglobulin superfamily domains;aging;amine metabolic process;aminoglycan catabolic process;aminoglycan metabolic process;anatomical structure development;anatomical structure morphogenesis;ATP biosynthetic process;ATP metabolic proce…	antigen binding;binding;cytokine activity;cytokine receptor binding;enzyme binding;glycoprotein binding;protein binding;receptor binding;transforming growth factor beta receptor binding;type I transforming growth factor beta receptor binding;type II transforming growth factor beta receptor binding;type III transforming growth factor beta receptor binding	axon;blood microparticle;cell body;cell part;cell projection;cell surface;cytoplasm;cytoplasmic membrane-bounded vesicle lumen;cytoplasmic part;cytoplasmic vesicle part;extracellular matrix;extracellular region;extracellular region part;extracellular space;Golgi apparatus part;Golgi lumen;intracellular membrane-bounded organelle;intracellular organelle;intracellular organelle lumen;intracellular …	Amoebiasis;Cell cycle;Chagas disease (American trypanosomiasis);Chronic myeloid leukemia;Colorectal cancer;Cytokine-cytokine receptor interaction;Dilated cardiomyopathy;Endocytosis;Hypertrophic cardiomyopathy (HCM);Intestinal immune network for IgA production;ko05152;Leishmaniasis;Malaria;MAPK signaling pathway;Osteoclast differentiation;Pancreatic cancer;Pathways in cancer;Renal cell carcinoma;R…	ITGAV-ITGB8-MMP14-TGFB1 complex;TGF-beta receptor II-TGF-beta receptor I-TGF-beta1 complex;TGF-beta receptor II-TGF-beta1 complex;TGF-beta-receptor II-TGF-beta1 complex	REACT_120726;REACT_120727;REACT_120850;REACT_150331;REACT_163906;REACT_163942;REACT_169103;REACT_169165;REACT_169192;REACT_169263;REACT_169440;REACT_169445;REACT_27161;REACT_318;REACT_6213	2501.38	696.732	518.867	Tumorale_Adiacente;Tumorale_Normale	3.82655	0.0125714	2.20253	3.73364	2.79115	0.0474872	2.05075	2.95411	0.132864	1	0.151776	0.236936
LYZ	Lysozyme C	14.5099	15.9638	15.8693	15.0346	14.0959	15.4534	15.5882	17.9314	18.2207	17.4336	16.6709	15.9654	20.2489	14.969	16.6641	17.2281	15.639	14.6232	15.1292	16.2406	+	4.75836		4.18395		1.13729	anatomical structure homeostasis;biological regulation;cell death;cellular process;cytolysis;death;defense response;defense response to bacterium;homeostatic process;inflammatory response;multi-organism process;regulation of biological quality;response to bacterium;response to biotic stimulus;response to other organism;response to stimulus;response to stress;response to wounding;retina homeostasi…	binding;catalytic activity;hydrolase activity;hydrolase activity, acting on glycosyl bonds;hydrolase activity, hydrolyzing O-glycosyl compounds;identical protein binding;lysozyme activity;protein binding	extracellular membrane-bounded organelle;extracellular organelle;extracellular region;extracellular region part;extracellular space;extracellular vesicular exosome;membrane-bounded organelle;membrane-bounded vesicle;organelle;vesicle	Salivary secretion		REACT_75925	213498	51027.9	44868	Tumorale_Normale	2.71112	0.02344	2.52871	3.06233	1.82399	0.0724019	1.96043	2.2254	0.637451	0.778142	0.568278	0.874549
FCN1	Ficolin-1	9.2959	9.87133	10.8449	9.46792	7.72307	9.5896	9.79247	13.2283	11.1297	11.1452	12.3035	10.0204	16.0852	8.26597	11.4258	9.19116	9.47949	10.1269	8.26768	10.2702	+	4.75024		5.12699		0.926517	activation of immune response;activation of innate immune response;biological regulation;cell recognition;cell surface pattern recognition receptor signaling pathway;cell surface receptor linked signaling pathway;cellular localization;cellular macromolecule localization;cellular process;cellular protein localization;cellular response to stimulus;complement activation;complement activation, lectin…	binding;carbohydrate binding;cation binding;G-protein-coupled receptor binding;ion binding;metal ion binding;molecular transducer activity;monosaccharide binding;pattern recognition receptor activity;protein binding;receptor activity;receptor binding;sialic acid binding;signal transducer activity;signaling receptor activity;sugar binding	cell part;collagen;extracellular matrix part;extracellular region;extracellular region part;extrinsic to external side of plasma membrane;extrinsic to membrane;extrinsic to plasma membrane;membrane part;plasma membrane part			REACT_163810;REACT_7964;REACT_8024	3659.93	713.856	770.473	Tumorale_Normale	2.0293	0.0418214	2.80658	2.5683	1.87376	0.0668254	2.74342	2.42319	0.0401981	1	0.0631627	0.0834348
MMP8	Neutrophil collagenase	10.9079	10.4126	11.1541	10.1589	9.38469	11.5368	11.1492	13.2722	13.6265	12.9713	12.8535	12.0511	16.1506	10.1601	10.9284	12.7307	10.5079	9.39573	10.3557	11.1959	+	4.66436	+	6.15467		0.757858	cell differentiation;cellular component disassembly;cellular component disassembly at cellular level;cellular component organization;cellular component organization at cellular level;cellular component organization or biogenesis;cellular component organization or biogenesis at cellular level;cellular developmental process;cellular process;collagen catabolic process;collagen metabolic process;deve…	binding;calcium ion binding;catalytic activity;cation binding;endopeptidase activity;hydrolase activity;ion binding;metal ion binding;metalloendopeptidase activity;metallopeptidase activity;peptidase activity;peptidase activity, acting on L-amino acid peptides;serine hydrolase activity;serine-type endopeptidase activity;serine-type peptidase activity;transition metal ion binding;zinc ion binding	extracellular matrix;extracellular region;extracellular region part;extracellular space;proteinaceous extracellular matrix			REACT_118572;REACT_118682;REACT_150401	8961.85	1456.11	1921.34	Tumorale_Adiacente;Tumorale_Normale	3.13774	0.0152	2.81552	3.4842	2.69535	0.05136	2.73403	3.10637	0.0610548	1	0.0814905	0.119299
ITGAM	Integrin alpha-M	12.2476	12.2673	13.1799	12.4938	11.7863	12.0356	13.0632	14.1905	14.7191	14.2261	14.6314	12.3315	17.1456	11.8504	12.9429	13.8056	13.3705	11.7937	11.9766	13.5252	+	4.51785		2.8285		1.59726	activated T cell proliferation;activation of immune response;activation of innate immune response;anatomical structure development;biological adhesion;biological regulation;blood coagulation;cell activation;cell adhesion;cell chemotaxis;cell development;cell differentiation;cell migration;cell motility;cell proliferation;cell surface receptor linked signaling pathway;cellular component movement;c…	binding;carbohydrate binding;cation binding;glycoprotein binding;glycosaminoglycan binding;heparin binding;ion binding;metal ion binding;pattern binding;polysaccharide binding;protein binding	cell part;cell surface;external side of plasma membrane;extracellular membrane-bounded organelle;extracellular organelle;extracellular region part;extracellular vesicular exosome;integrin complex;intracellular membrane-bounded organelle;intracellular organelle;intracellular part;macromolecular complex;membrane;membrane part;membrane-bounded organelle;membrane-bounded vesicle;nucleus;organelle;pla…	Amoebiasis;Cell adhesion molecules (CAMs);Hematopoietic cell lineage;ko05152;Leishmaniasis;Leukocyte transendothelial migration;Phagosome;Regulation of actin cytoskeleton;Staphylococcus aureus infection	ITGAM-ITGB2-CD11 complex	REACT_12051;REACT_13552;REACT_6894	22271.9	7874.1	4929.75	Tumorale_Normale	2.23216	0.0416216	2.10158	2.57264	1.63367	0.0768889	1.78855	2.03464	0.37077	0.942659	0.313022	0.539954
UBE2T	Ubiquitin-conjugating enzyme E2 T	11.5191	9.29955	8.17258	9.02646	9.44579	6.59883	9.61987	11.4982	10.8706	11.3526	10.1363	12.9464	11.6977	11.5205	9.9308	9.41938	10.555	10.2989	9.78995	10.5653	+	4.37016		2.18606		1.9991	cellular macromolecule metabolic process;cellular metabolic process;cellular nitrogen compound metabolic process;cellular process;cellular protein metabolic process;cellular response to stimulus;cellular response to stress;DNA metabolic process;DNA repair;macromolecule metabolic process;macromolecule modification;metabolic process;nitrogen compound metabolic process;nucleic acid metabolic process…	acid-amino acid ligase activity;adenyl nucleotide binding;adenyl ribonucleotide binding;ATP binding;binding;catalytic activity;chromatin binding;enzyme binding;ligase activity;ligase activity, forming carbon-nitrogen bonds;nucleotide binding;protein binding;purine nucleotide binding;purine ribonucleoside triphosphate binding;purine ribonucleotide binding;ribonucleotide binding;small conjugating p…	cell part;cytoplasm;intracellular membrane-bounded organelle;intracellular organelle;intracellular organelle part;intracellular part;membrane-bounded organelle;nuclear part;nucleoplasm;nucleus;organelle;organelle part			REACT_18410	2753.85	1259.73	630.149	Tumorale_Normale	2.13482	0.0417931	2.31952	2.55699	1.52556	0.113507	1.11985	1.72552	1.11149	0.408411	1.19967	1.46113
SCD	Stearoyl-CoA desaturase	11.2424	11.5702	10.7573	11.0995	11.956	10.4553	11.0122	13.6553	11.8265	12.2252	13.6448	15.0049	12.2137	11.3779	11.5379	11.8593	11.9333	12.0747	11.1014	9.99709	+	4.00968		2.95896		1.3551	biosynthetic process;carboxylic acid biosynthetic process;carboxylic acid metabolic process;cellular biosynthetic process;cellular ketone metabolic process;cellular lipid metabolic process;cellular metabolic process;cellular process;fatty acid biosynthetic process;fatty acid metabolic process;lipid biosynthetic process;lipid metabolic process;metabolic process;monocarboxylic acid metabolic proces…	binding;catalytic activity;cation binding;CoA desaturase activity;ion binding;iron ion binding;metal ion binding;oxidoreductase activity;oxidoreductase activity, acting on paired donors, with incorporation or reduction of molecular oxygen;oxidoreductase activity, acting on paired donors, with oxidation of a pair of donors resulting in the reduction of molecular oxygen to two molecules of water;st…	cell part;cytoplasmic part;endoplasmic reticulum;endoplasmic reticulum membrane;endoplasmic reticulum part;integral to membrane;intracellular membrane-bounded organelle;intracellular organelle;intracellular organelle part;intracellular part;intrinsic to membrane;membrane;membrane part;membrane-bounded organelle;organelle;organelle membrane;organelle part	Biosynthesis of unsaturated fatty acids;PPAR signaling pathway			8798.18	2973.4	2194.23	Tumorale_Normale	2.58721	0.0324051	1.93893	2.76828	2.00087	0.0707742	1.68338	2.26928	0.34577	0.973351	0.255543	0.483956
NNMT	Nicotinamide N-methyltransferase	13.5719	13.9524	14.1032	13.9088	13.4301	13.8507	14.5119	15.6721	16.017	15.4149	17.3522	15.2115	17.9217	13.8822	14.2029	14.5078	14.4237	13.4933	13.8129	14.4144	+	3.85313	+	3.14254		1.22612	anatomical structure morphogenesis;cellular metabolic process;cellular process;developmental process;metabolic process;methylation;one-carbon metabolic process;organ morphogenesis;organ regeneration;regeneration;response to chemical stimulus;response to drug;response to endogenous stimulus;response to organic nitrogen;response to organic substance;response to stimulus;small molecule metabolic pro…	catalytic activity;methyltransferase activity;nicotinamide N-methyltransferase activity;N-methyltransferase activity;S-adenosylmethionine-dependent methyltransferase activity;transferase activity;transferase activity, transferring one-carbon groups	cell part;cytoplasmic part;cytosol;intracellular part	Nicotinate and nicotinamide metabolism		REACT_6946	59262.5	18858.1	15380.3	Tumorale_Adiacente;Tumorale_Normale	3.63073	0.0127273	2.36076	3.68113	3.29083	0.0531429	2.1596	3.34612	0.485467	0.958871	0.201164	0.506898
MNDA	Myeloid cell nuclear differentiation antigen	13.6447	14.0663	13.6279	13.5915	13.3026	12.9225	14.0121	15.5539	15.5192	15.3761	15.5363	13.3975	17.9498	13.7794	14.5158	14.6831	14.1272	13.09	12.3337	14.6482	+	3.73181		2.64007		1.41353	activation of immune response;antigen receptor-mediated signaling pathway;B cell receptor signaling pathway;biological regulation;biosynthetic process;cell surface receptor linked signaling pathway;cellular biosynthetic process;cellular defense response;cellular macromolecule biosynthetic process;cellular macromolecule metabolic process;cellular metabolic process;cellular nitrogen compound metabo…	binding;DNA binding;nucleic acid binding	cell part;cytoplasm;extracellular membrane-bounded organelle;extracellular organelle;extracellular region part;extracellular vesicular exosome;intracellular membrane-bounded organelle;intracellular organelle;intracellular part;membrane-bounded organelle;membrane-bounded vesicle;nucleus;organelle;vesicle				47241.8	17894.1	12659.2	Tumorale_Normale	2.27816	0.0414609	1.96012	2.56087	1.57831	0.0872118	1.673	1.96154	0.347335	0.960211	0.287113	0.50619
IGFBP7	Insulin-like growth factor-binding protein 7	12.4834	12.5941	12.6396	12.6924	12.2092	12.9685	13.5167	13.5808	13.8425	13.5508	15.4586	14.9084	16.4029	12.1042	12.3934	13.0996	13.2182	11.9797	12.4189	13.2371	+	3.56062	+	4.14919		0.858149	anatomical structure development;biological adhesion;biological regulation;cell adhesion;cellular process;cellular response to chemical stimulus;cellular response to endogenous stimulus;cellular response to hormone stimulus;cellular response to organic substance;cellular response to stimulus;developmental process;embryo implantation;inner ear development;negative regulation of biological process;…		extracellular membrane-bounded organelle;extracellular organelle;extracellular region;extracellular region part;extracellular space;extracellular vesicular exosome;membrane-bounded organelle;membrane-bounded vesicle;organelle;vesicle			REACT_169168	22720.8	5475.97	6381.15	Tumorale_Adiacente;Tumorale_Normale	2.70833	0.0315362	1.89487	2.83097	2.72412	0.04504	1.98813	2.88198	0.14094	1	-0.0932511	-0.204121
KPNA2	Importin subunit alpha-1	10.8588	10.7844	11.5563	11.3523	11.1701	11.0752	10.1978	12.9717	11.3448	13.1236	12.6591	14.2417	12.8115	10.6182	11.4894	11.4765	11.7199	11.0396	9.86415	10.6432	+	3.52744	+	3.61557		0.975626	biological regulation;cell surface receptor linked signaling pathway;cellular macromolecule metabolic process;cellular metabolic process;cellular nitrogen compound metabolic process;cellular process;cellular response to chemical stimulus;cellular response to cytokine stimulus;cellular response to organic substance;cellular response to stimulus;cytokine-mediated signaling pathway;DNA metabolic pro…	binding;enzyme binding;histone deacetylase binding;nuclear localization sequence binding;peptide binding;protein binding;protein transporter activity;signal sequence binding;substrate-specific transporter activity;transporter activity	cell part;cytoplasm;cytoplasmic part;cytosol;intracellular organelle part;intracellular part;membrane;nuclear part;nucleoplasm;organelle part		TNF-alpha/NF-kappa B signaling complex 5	REACT_115831	7610.75	2104.99	2157.58	Tumorale_Adiacente;Tumorale_Normale	3.20344	0.023814	1.85946	3.13215	2.88221	0.0473171	1.88004	2.93818	0.0240864	1	-0.0205773	-0.0413369
BPI	Bactericidal permeability-increasing protein	12.3071	13.605	13.3131	12.5992	12.7225	13.4776	13.0394	15.0727	15.4075	14.1226	14.4886	13.9439	16.6167	12.6578	13.3104	14.1781	12.7521	12.8823	12.9061	12.7589	+	3.41198	+	3.80451		0.896826	biological regulation;defense response;defense response to bacterium;defense response to Gram-negative bacterium;immune response;immune system process;multi-organism process;negative regulation of biological process;negative regulation of cell activation;negative regulation of cellular process;negative regulation of cytokine production;negative regulation of immune system process;negative regulat…	binding;lipopolysaccharide binding	cell part;cytoplasm;extracellular membrane-bounded organelle;extracellular organelle;extracellular region part;extracellular space;extracellular vesicular exosome;integral to membrane;integral to plasma membrane;intracellular part;intrinsic to membrane;intrinsic to plasma membrane;membrane part;membrane-bounded organelle;membrane-bounded vesicle;organelle;plasma membrane part;vesicle				28724.8	7550.2	8418.81	Tumorale_Adiacente;Tumorale_Normale	3.10406	0.0233913	1.93289	3.10862	2.9372	0.0484444	1.87836	2.97295	0.0731812	1	0.05453	0.115329
FUT8	Alpha-(1,6)-fucosyltransferase	10.3111	10.4271	11.4164	10.6254	10.2923	10.7213	11.5209	11.7003	12.2697	12.37	11.2563	12.7175	13.3244	9.6558	10.9608	12.1643	11.1928	10.768	11.2709	11.3589	+	3.23849		2.18544		1.48185	alcohol catabolic process;alcohol metabolic process;biological regulation;biosynthetic process;carbohydrate biosynthetic process;carbohydrate catabolic process;carbohydrate metabolic process;catabolic process;cell migration;cell motility;cell surface receptor linked signaling pathway;cellular carbohydrate catabolic process;cellular carbohydrate metabolic process;cellular component movement;cellul…	alpha(1,6)-fucosyltransferase activity;catalytic activity;fucosyltransferase activity;glycoprotein 6-alpha-L-fucosyltransferase activity;transferase activity;transferase activity, transferring glycosyl groups;transferase activity, transferring hexosyl groups	cell part;cytoplasm;cytoplasmic part;extracellular membrane-bounded organelle;extracellular organelle;extracellular region part;extracellular vesicular exosome;Golgi apparatus;Golgi apparatus part;Golgi cisterna membrane;Golgi membrane;integral to membrane;intracellular membrane-bounded organelle;intracellular organelle;intracellular organelle part;intracellular part;intrinsic to membrane;membran…	Glycosaminoglycan biosynthesis - keratan sulfate;N-Glycan biosynthesis;Various types of N-glycan biosynthesis		REACT_25302	5115.72	2340.82	1579.66	Tumorale_Normale	2.96286	0.0326753	1.51381	2.77665	1.87274	0.0837245	1.21996	1.98465	0.386167	0.94255	0.293847	0.539205
NOS2	Nitric oxide synthase, inducible	10.8381	10.8024	10.4449	10.0028	11.4381	11.1083	11.1793	12.5121	12.304	11.0941	12.5475	12.5613	12.8	10.6587	11.0881	12.3013	9.77202	9.96002	10.1584	11.0158	+	3.23061		3.65839		0.88307	amine catabolic process;amine metabolic process;arginine catabolic process;arginine metabolic process;biological regulation;biosynthetic process;blood coagulation;carboxylic acid catabolic process;carboxylic acid metabolic process;catabolic process;cellular amine metabolic process;cellular amino acid catabolic process;cellular amino acid metabolic process;cellular biosynthetic process;cellular ca…	amine binding;amino acid binding;arginine binding;binding;carboxylic acid binding;catalytic activity;cation binding;coenzyme binding;cofactor binding;flavin adenine dinucleotide binding;FMN binding;heme binding;identical protein binding;ion binding;iron ion binding;metal ion binding;monooxygenase activity;NADP binding;NADPH-hemoprotein reductase activity;nitric-oxide synthase activity;nucleotide …	cell cortex part;cell part;cortical cytoskeleton;cytoplasm;cytoplasmic part;cytoskeleton;cytosol;intracellular;intracellular membrane-bounded organelle;intracellular non-membrane-bounded organelle;intracellular organelle;intracellular part;membrane-bounded organelle;microbody;non-membrane-bounded organelle;nucleus;organelle;perinuclear region of cytoplasm;peroxisome	Amoebiasis;Arginine and proline metabolism;Calcium signaling pathway;Chagas disease (American trypanosomiasis);ko05152;Leishmaniasis;Pathways in cancer;Peroxisome;Small cell lung cancer;Toxoplasmosis		REACT_121256;REACT_23862	5913.96	1616.55	1830.6	Tumorale_Normale	3.28924	0.0263492	1.47258	2.92263	2.50149	0.0629663	1.59541	2.55575	0.125416	1	-0.122835	-0.21346
VSNL1	Visinin-like protein 1	10.6511	11.5241	11.9643	11.9476	10.9854	11.0602	10.7931	12.8037	11.6856	12.0641	12.65	14.1797	12.9585	11.171	11.7106	12.0056	12.2812	10.1077	11.1887	10.0714	+	3.17927		2.90834		1.09316	biological regulation;calcium-mediated signaling;cellular process;cellular response to stimulus;intracellular signal transduction;regulation of biological process;regulation of cellular process;response to stimulus;second-messenger-mediated signaling;signal transduction	binding;calcium ion binding;cation binding;ion binding;metal ion binding			VILIP-1-AChR-alpha-4-AChR-beta-2 complex		6788.59	2334.18	2135.27	Tumorale_Normale	2.45724	0.0488986	1.44849	2.44978	2.01333	0.0742778	1.50414	2.20668	0.0515843	1	-0.0556472	-0.0948253
MTHFD1L	Monofunctional C1-tetrahydrofolate synthase, mitochondrial	10.8316	11.7277	10.6897	11.7599	11.128	10.5863	11.4763	13.1295	11.7647	12.36	12.0247	13.8679	13.2133	10.8777	11.7998	11.8845	11.3333	10.8969	11.171	11.2966	+	3.17654		2.82619		1.12397	aromatic compound biosynthetic process;biosynthetic process;carboxylic acid metabolic process;cellular aromatic compound metabolic process;cellular biosynthetic process;cellular ketone metabolic process;cellular metabolic process;cellular nitrogen compound biosynthetic process;cellular nitrogen compound metabolic process;cellular process;coenzyme biosynthetic process;coenzyme metabolic process;co…	adenyl nucleotide binding;adenyl ribonucleotide binding;ATP binding;binding;catalytic activity;formate-tetrahydrofolate ligase activity;identical protein binding;ligase activity;ligase activity, forming carbon-nitrogen bonds;nucleotide binding;protein binding;protein dimerization activity;protein homodimerization activity;purine nucleotide binding;purine ribonucleoside triphosphate binding;purine…	cell part;cytoplasmic part;intracellular membrane-bounded organelle;intracellular organelle;intracellular part;membrane;membrane-bounded organelle;mitochondrion;organelle	One carbon pool by folate			7109.13	2515.45	2238.01	Tumorale_Normale	2.88595	0.0320988	1.55532	2.76033	2.74228	0.0668205	1.40384	2.58152	0.269971	1	0.151486	0.345548
CD40	Tumor necrosis factor receptor superfamily member 5	11.2658	12.3103	12.335	12.3869	11.4707	11.3177	11.4917	13.3494	12.6785	12.9339	13.659	12.3591	14.1158	10.6004	12.9904	12.6937	12.8015	10.9585	13.8012	11.5895	+	3.17082		1.37827		2.30058	B cell activation;B cell proliferation;biological regulation;calcium ion homeostasis;cation homeostasis;cell activation;cell proliferation;cell surface receptor linked signaling pathway;cellular calcium ion homeostasis;cellular cation homeostasis;cellular chemical homeostasis;cellular component assembly;cellular component organization;cellular component organization or biogenesis;cellular divalen…	antigen binding;binding;enzyme binding;molecular transducer activity;protein binding;receptor activity;signal transducer activity;ubiquitin protein ligase binding	CD40 receptor complex;cell part;cell surface;cytoplasm;external side of plasma membrane;extracellular membrane-bounded organelle;extracellular organelle;extracellular region part;extracellular space;extracellular vesicular exosome;integral to membrane;integral to plasma membrane;intracellular membrane-bounded organelle;intracellular organelle;intracellular part;intrinsic to membrane;intrinsic to …	Allograft rejection;Asthma;Autoimmune thyroid disease;Cell adhesion molecules (CAMs);Cytokine-cytokine receptor interaction;Intestinal immune network for IgA production;Malaria;Primary immunodeficiency;Systemic lupus erythematosus;Toll-like receptor signaling pathway;Toxoplasmosis;Viral myocarditis		REACT_11152	9131	6624.98	2879.69	Tumorale_Normale	2.88366	0.036396	1.38572	2.6442	1.00898	0.187688	0.977566	1.31995	0.380406	0.944794	0.408155	0.595858
PDPN	Podoplanin	11.2123	11.7051	13.0181	12.4045	11.8299	12.5687	12.1277	13.1881	14.0503	13.4273	14.5786	13.0867	14.9172	11.0351	11.9416	12.6398	12.7006	8.65788	12.0227	12.6253	+	3.12633		3.36235		0.929805	anatomical structure development;anatomical structure morphogenesis;biological adhesion;biological regulation;carboxylic acid metabolic process;cell adhesion;cell morphogenesis;cell proliferation;cell-cell adhesion;cellular component morphogenesis;cellular component organization;cellular component organization or biogenesis;cellular developmental process;cellular ketone metabolic process;cellular…		apical plasma membrane;cell part;cell projection;cell projection membrane;cell projection part;external side of plasma membrane;filopodium;filopodium membrane;integral to membrane;integral to plasma membrane;intrinsic to membrane;intrinsic to plasma membrane;lamellipodium;lamellipodium membrane;leading edge membrane;membrane;membrane part;microvillus membrane;plasma membrane;plasma membrane part;…				13990.6	4160.96	4475.09	Tumorale_Normale	3.14012	0.0252308	1.75092	3.0299	2.19123	0.0659753	2.21426	2.57384	0.34721	0.945504	-0.463344	-0.584463
ZFAND5	AN1-type zinc finger protein 5	8.32334	7.58179	6.74	7.11552	7.41769	5.48401	8.46011	8.54293	8.60625	9.45079	9.05473	11.0581	9.03774	9.12762	8.57829	7.58848	8.46026	7.24399	6.16077	6.47401	+	3.09206		2.74685		1.12567	ameboidal cell migration;anatomical structure development;anatomical structure morphogenesis;biological regulation;cell migration;cell motility;cell surface receptor linked signaling pathway;cellular component movement;cellular process;cellular response to stimulus;chordate embryonic development;developmental process;embryo development;embryo development ending in birth or egg hatching;enzyme lin…	binding;cation binding;DNA binding;ion binding;metal ion binding;nucleic acid binding;transition metal ion binding;zinc ion binding	cell part;cytoplasm;intracellular part				528.683	192.469	170.981	Tumorale_Normale	2.43374	0.0361304	1.98855	2.68108	1.78783	0.0772276	1.62984	2.10191	0.267369	0.977269	0.358709	0.466414
IMPDH1	Inosine-5'-monophosphate dehydrogenase 1	12.0318	12.2874	12.2507	12.7034	11.9614	12.1676	12.0636	13.9044	13.1242	13.6574	13.3427	14.6789	14.5707	11.472	12.0437	13.2953	13.2159	11.6218	12.7019	12.3057	+	3.07073		2.79041		1.10045	biosynthetic process;cell activation;cell proliferation;cellular aromatic compound metabolic process;cellular biosynthetic process;cellular metabolic process;cellular nitrogen compound biosynthetic process;cellular nitrogen compound metabolic process;cellular process;GMP biosynthetic process;GMP metabolic process;heterocycle biosynthetic process;heterocycle metabolic process;immune system process…	binding;catalytic activity;cation binding;DNA binding;IMP dehydrogenase activity;ion binding;metal ion binding;nucleic acid binding;nucleotide binding;oxidoreductase activity;oxidoreductase activity, acting on CH-OH group of donors;oxidoreductase activity, acting on the CH-OH group of donors, NAD or NADP as acceptor;RNA binding	cell junction;cell part;cytoplasm;cytoplasmic part;cytosol;intracellular membrane-bounded organelle;intracellular organelle;intracellular organelle part;intracellular part;membrane-bounded organelle;nuclear part;nucleoplasm;nucleus;organelle;organelle part	Drug metabolism - other enzymes;Purine metabolism		REACT_1776	14127.1	5062.73	4600.58	Tumorale_Normale	4.31594	0.0141667	1.6703	3.635	2.62729	0.0668354	1.50025	2.57816	0.245544	1	0.17005	0.347227
KCNN4	Intermediate conductance calcium-activated potassium channel protein 4	8.4551	7.76381	9.56237	9.7176	8.27791	7.72542	7.66537	10.2173	9.91452	10.3166	9.87379	9.4421	9.30262	9.20949	8.54064	9.95658	10.2913	8.88019	8.47792	8.14062	+	3.06607		2.01965		1.51811	biological regulation;body fluid secretion;calcium ion transport;cation transport;cell communication;cell volume homeostasis;cell-cell signaling;cellular chemical homeostasis;cellular component organization;cellular component organization or biogenesis;cellular homeostasis;cellular ion homeostasis;cellular membrane organization;cellular potassium ion transport;cellular process;chemical homeostasi…	binding;calcium activated cation channel activity;calcium-activated potassium channel activity;calmodulin binding;cation channel activity;cation transmembrane transporter activity;channel activity;enzyme binding;gated channel activity;Intermediate conductance calcium-activated potassium channel activity;ion channel activity;ion gated channel activity;ion transmembrane transporter activity;passive…	apical plasma membrane;basolateral plasma membrane;cation channel complex;cell body;cell part;ion channel complex;macromolecular complex;membrane;membrane part;membrane raft;neuronal cell body;plasma membrane;plasma membrane part;potassium channel complex;protein complex;voltage-gated potassium channel complex	Protein digestion and absorption;Salivary secretion		REACT_75896	951.658	471.198	310.384	Tumorale_Normale	2.3811	0.0500592	1.39198	2.37342	1.25356	0.172411	0.773524	1.37697	0.721847	0.707667	0.618454	0.959007
ITGB2	Integrin beta-2	13.4992	13.9397	14.4745	14.3802	13.5242	13.0612	14.0892	15.2515	15.5717	15.2016	15.8739	14.2827	17.3847	13.3533	14.5775	14.9628	15.0797	13.9344	13.3746	14.4365	+	2.79097		1.97789		1.41108	activated T cell proliferation;activation of immune response;activation of innate immune response;aging;apoptosis;biological adhesion;biological regulation;blood coagulation;cell activation;cell adhesion;cell chemotaxis;cell communication;cell death;cell differentiation;cell migration;cell motility;cell proliferation;cell surface receptor linked signaling pathway;cell-cell adhesion;cell-cell sign…	binding;cation binding;cell adhesion molecule binding;enzyme binding;glycoprotein binding;ICAM-3 receptor activity;ion binding;kinase binding;metal ion binding;molecular transducer activity;protein binding;protein kinase binding;receptor activity;signal transducer activity;signaling receptor activity;transmembrane signaling receptor activity	alphaL-beta2 integrin complex;cell part;cell surface;extracellular membrane-bounded organelle;extracellular organelle;extracellular region part;extracellular vesicular exosome;integrin complex;macromolecular complex;membrane;membrane part;membrane raft;membrane-bounded organelle;membrane-bounded vesicle;organelle;plasma membrane;plasma membrane part;protein complex;receptor complex;vesicle	Amoebiasis;Cell adhesion molecules (CAMs);ko05152;Leishmaniasis;Leukocyte transendothelial migration;Malaria;Natural killer cell mediated cytotoxicity;Phagosome;Regulation of actin cytoskeleton;Rheumatoid arthritis;Staphylococcus aureus infection;Viral myocarditis	ITGAM-ITGB2-CD11 complex;P2X7 receptor signalling complex	REACT_11152;REACT_12051;REACT_13552;REACT_6894	43855.3	22172.7	15713.3	Tumorale_Normale	2.65326	0.033977	1.74172	2.72366	1.75756	0.0854242	1.34878	1.9753	0.58857	0.879424	0.39294	0.740264
ENG	Endoglin	12.0021	11.9034	11.9459	11.6918	12.0117	11.8131	12.3735	12.7132	12.9136	13.1829	13.8287	13.6108	14.7986	11.8606	12.1922	12.2249	12.5206	11.8937	11.8516	11.7498	+	2.764	+	2.86584		0.964464	aging;anatomical structure development;anatomical structure morphogenesis;artery morphogenesis;biological adhesion;biological regulation;blood vessel morphogenesis;BMP signaling pathway;bone development;branching morphogenesis of a tube;cell adhesion;cell aging;cell chemotaxis;cell differentiation;cell migration;cell migration involved in endocardial cushion formation;cell migration involved in h…	activin binding;binding;carbohydrate binding;catalytic activity;cytokine binding;cytokine receptor binding;galactose binding;glycosaminoglycan binding;growth factor binding;identical protein binding;kinase activity;molecular transducer activity;monosaccharide binding;pattern binding;phosphotransferase activity, alcohol group as acceptor;polysaccharide binding;protein binding;protein complex bindi…	adherens junction;anchoring junction;blood microparticle;cell junction;cell part;cell surface;cell-substrate adherens junction;cell-substrate junction;cytoplasm;endothelial microparticle;external side of plasma membrane;extracellular region part;extracellular space;focal adhesion;intracellular organelle part;intracellular part;macromolecular complex;membrane part;nuclear part;nucleoplasm;organell…		Endoglin homodimer complex		10904.7	3805.05	3945.25	Tumorale_Adiacente;Tumorale_Normale	3.52803	0.0229787	1.54489	3.10629	3.24882	0.0465217	1.46604	2.89632	0.250318	1	0.0788488	0.237363
SERPINB5	Serpin B5	12.3538	11.2189	12.4799	12.3213	13.0394	10.4271	11.2056	15.0361	12.4661	13.8203	16.0935	13.6478	13.7291	13.7702	10.9817	11.3135	11.6924	13.9164	11.5641	11.9767	+	2.73989		4.23693		0.646669	anatomical structure morphogenesis;biological regulation;cellular component movement;cellular component organization;cellular component organization at cellular level;cellular component organization or biogenesis;cellular component organization or biogenesis at cellular level;cellular process;developmental process;developmental process involved in reproduction;extracellular matrix organization;ex…	endopeptidase inhibitor activity;endopeptidase regulator activity;enzyme inhibitor activity;enzyme regulator activity;peptidase inhibitor activity;peptidase regulator activity;serine-type endopeptidase inhibitor activity	cell part;cytoplasm;extracellular membrane-bounded organelle;extracellular organelle;extracellular region part;extracellular space;extracellular vesicular exosome;intracellular part;membrane-bounded organelle;membrane-bounded vesicle;organelle;vesicle	p53 signaling pathway			14022.2	3309.51	5117.77	Tumorale_Normale	2.48765	0.0314444	2.26843	2.81384	1.83247	0.0729412	1.95856	2.23143	0.225573	0.996554	0.309866	0.403883
STAT1	Signal transducer and activator of transcription 1-alpha/beta	14.6138	15.4161	15.3954	15.6574	14.8834	14.8136	14.7246	16.1832	15.325	15.8537	17.0212	16.3137	16.5169	14.5665	16.262	15.3756	16.324	14.8847	14.3595	14.7715	+	2.57849		2.57617		1.0009	anatomical structure development;apoptosis;biological regulation;biosynthetic process;blood circulation;cell death;cell differentiation;cell differentiation involved in kidney development;cell differentiation involved in metanephros development;cell proliferation;cell proliferation involved in kidney development;cell proliferation involved in metanephros development;cell surface receptor linked s…	binding;core promoter binding;core promoter proximal region DNA binding;core promoter proximal region sequence-specific DNA binding;core promoter sequence-specific DNA binding;cytokine receptor binding;DNA binding;double-stranded DNA binding;enzyme binding;identical protein binding;molecular transducer activity;nucleic acid binding;nucleic acid binding transcription factor activity;protein bindin…	axon;cell part;cell projection;chromatin;chromosomal part;cytoplasm;cytoplasmic part;cytosol;dendrite;intracellular membrane-bounded organelle;intracellular non-membrane-bounded organelle;intracellular organelle;intracellular organelle part;intracellular part;membrane-bounded organelle;neuron projection;non-membrane-bounded organelle;nuclear chromatin;nuclear chromosome part;nuclear part;nucleolu…	Chemokine signaling pathway;Hepatitis C;Jak-STAT signaling pathway;ko05152;Leishmaniasis;Measles;Osteoclast differentiation;Pancreatic cancer;Pathways in cancer;Toll-like receptor signaling pathway;Toxoplasmosis	Interferon-stimulated gene factor 3 transcription complex ISGF3;Stat1-alpha-dimer-CBP DNA-protein complex	REACT_111040;REACT_111133;REACT_115831;REACT_121141;REACT_17025;REACT_24980;REACT_25078;REACT_25162;REACT_25216;REACT_27307	77931.8	30251.1	30223.9	Tumorale_Normale	2.7707	0.0501707	1.13023	2.38341	1.52953	0.119047	0.981728	1.65607	0.174875	1	0.148503	0.275845
CD82	CD82 antigen	11.2498	11.9193	12.261	11.3773	12.2125	10.3776	12.7841	13.2284	13.3393	12.5157	13.3753	12.8875	13.9866	10.9664	12.4233	11.9751	10.9969	12.2124	11.837	12.5856	+	2.57686		2.4791		1.03944			cell part;extracellular membrane-bounded organelle;extracellular organelle;extracellular region part;extracellular vesicular exosome;integral to membrane;integral to plasma membrane;intrinsic to membrane;intrinsic to plasma membrane;membrane;membrane part;membrane-bounded organelle;membrane-bounded vesicle;organelle;plasma membrane;plasma membrane part;vesicle	p53 signaling pathway			9980.63	4025.91	3873.17	Tumorale_Normale	2.62144	0.041614	1.48191	2.56389	2.82742	0.0686667	1.36547	2.59998	0.113468	1	0.116435	0.197533
ARG1	Arginase-1	11.0602	11.4313	10.8071	10.3302	11.0584	10.6289	10.776	12.0894	12.2049	11.6642	13.4482	11.1712	14.1566	9.99251	10.4617	11.4338	10.2134	10.4689	11.65	10.7399	+	2.53363		3.20296		0.791028	amide biosynthetic process;amine catabolic process;amine metabolic process;anatomical structure development;arginine catabolic process;arginine metabolic process;biological regulation;biosynthetic process;carboxylic acid catabolic process;carboxylic acid metabolic process;catabolic process;cellular amide metabolic process;cellular amine metabolic process;cellular amino acid catabolic process;cell…	arginase activity;binding;catalytic activity;cation binding;hydrolase activity;hydrolase activity, acting on carbon-nitrogen (but not peptide) bonds;hydrolase activity, acting on carbon-nitrogen (but not peptide) bonds, in linear amidines;ion binding;manganese ion binding;metal ion binding;transition metal ion binding	cell body;cell part;cell projection;cytoplasm;cytoplasmic part;cytosol;extracellular membrane-bounded organelle;extracellular organelle;extracellular region part;extracellular space;extracellular vesicular exosome;intracellular membrane-bounded organelle;intracellular organelle;intracellular part;membrane-bounded organelle;membrane-bounded vesicle;neuron projection;neuronal cell body;nucleus;orga…	Amoebiasis;Arginine and proline metabolism		REACT_847	4539.46	1417.27	1791.68	Tumorale_Normale	2.33943	0.0490219	1.58547	2.45049	2.33662	0.0627879	1.74719	2.5208	0.252693	1	-0.16172	-0.344836
OAS2	2'-5'-oligoadenylate synthase 2	11.6068	11.8691	12.7247	12.6346	11.5909	10.6787	11.886	12.8963	12.7134	13.3997	13.3289	13.0485	14.2793	11.4567	12.2644	12.5526	13.5363	11.7937	11.3738	11.1012	+	2.50776		2.64231		0.949079	biological regulation;biosynthetic process;carbohydrate metabolic process;catabolic process;cell surface receptor linked signaling pathway;cellular biosynthetic process;cellular carbohydrate metabolic process;cellular catabolic process;cellular macromolecule catabolic process;cellular macromolecule metabolic process;cellular metabolic process;cellular nitrogen compound biosynthetic process;cellul…	2'-5'-oligoadenylate synthetase activity;adenyl nucleotide binding;adenyl ribonucleotide binding;adenylyltransferase activity;ATP binding;binding;catalytic activity;cation binding;double-stranded RNA binding;ion binding;metal ion binding;nucleic acid binding;nucleotide binding;nucleotidyltransferase activity;purine nucleotide binding;purine ribonucleoside triphosphate binding;purine ribonucleotid…	cell part;cytoplasm;cytoplasmic part;cytosol;endoplasmic reticulum;intracellular membrane-bounded organelle;intracellular organelle;intracellular part;membrane;membrane-bounded organelle;mitochondrion;nucleus;organelle;perinuclear region of cytoplasm	Hepatitis C;Measles		REACT_25078;REACT_25162	9380.84	3550.24	3740.72	Tumorale_Normale	2.705	0.042	1.42185	2.57317	2.02054	0.0766443	1.26641	2.09565	0.146914	1	0.155442	0.253711
GLT8D2	Glycosyltransferase 8 domain-containing protein 2	11.2785	9.4334	10.7148	10.3517	10.4353	8.37602	9.44041	11.4528	11.3112	11.6006	11.7408	11.8062	12.5113	11.6603	10.629	10.9445	11.928	10.7393	10.6825	10.6603	+	2.49788		1.90938		1.30822		catalytic activity;transferase activity;transferase activity, transferring glycosyl groups	cell part;integral to membrane;intrinsic to membrane;membrane part				3263.95	1709.43	1306.69	Tumorale_Normale	2.69284	0.0328095	1.73286	2.74429	1.60529	0.145852	0.702328	1.49301	1.5127	0.318933	1.03053	1.6595
SERPINB10	Serpin B10	9.88413	11.0692	11.0246	10.9358	9.00439	11.629	11.37	12.4657	12.1174	11.9814	13.4739	11.1267	14.7374	10.6307	11.1243	12.2002	11.3522	10.716	11.1082	12.2335	+	2.42408		2.26221		1.07155	biological regulation;negative regulation of catalytic activity;negative regulation of endopeptidase activity;negative regulation of hydrolase activity;negative regulation of molecular function;negative regulation of peptidase activity;positive regulation of defense response to virus by host;regulation of biological process;regulation of catalytic activity;regulation of defense response;regulatio…	endopeptidase inhibitor activity;endopeptidase regulator activity;enzyme inhibitor activity;enzyme regulator activity;peptidase inhibitor activity;peptidase regulator activity;serine-type endopeptidase inhibitor activity	cell part;cytoplasm;extracellular region part;extracellular space;intracellular membrane-bounded organelle;intracellular organelle;intracellular part;membrane-bounded organelle;nucleus;organelle	Amoebiasis			5049.89	2232.28	2083.22	Tumorale_Normale	2.06341	0.0502968	1.94796	2.40168	1.45107	0.108819	1.31254	1.75595	0.787535	0.670989	0.635425	1.0124
P3H1	Prolyl 3-hydroxylase 1	12.3415	12.1569	12.162	12.0155	11.9768	11.5621	12.2818	12.9697	12.6735	12.6762	14.4515	13.6969	15.8132	12.6531	12.115	12.6437	12.4705	11.9044	11.8588	11.9778	+	2.33228		2.40101		0.971375	anatomical structure development;biological regulation;bone development;cell growth;cellular component organization;cellular component organization at cellular level;cellular component organization or biogenesis;cellular component organization or biogenesis at cellular level;cellular macromolecule metabolic process;cellular metabolic process;cellular process;cellular protein metabolic process;cha…	binding;carboxylic acid binding;catalytic activity;cation binding;ion binding;iron ion binding;L-ascorbic acid binding;metal ion binding;oxidoreductase activity;oxidoreductase activity, acting on paired donors, with incorporation or reduction of molecular oxygen;oxidoreductase activity, acting on paired donors, with incorporation or reduction of molecular oxygen, 2-oxoglutarate as one donor, and …	cell part;cytoplasmic part;endoplasmic reticulum;endoplasmic reticulum lumen;endoplasmic reticulum part;extracellular matrix;extracellular membrane-bounded organelle;extracellular organelle;extracellular region part;extracellular vesicular exosome;intracellular membrane-bounded organelle;intracellular organelle;intracellular organelle lumen;intracellular organelle part;intracellular part;macromol…			REACT_121139	10650.6	4435.87	4566.59	Tumorale_Normale	2.26325	0.0503497	1.64256	2.42808	1.95578	0.0749516	1.4816	2.15987	0.460417	0.988499	0.160957	0.441908
CNN2	Calponin-2	15.5057	15.1021	15.1168	15.1675	15.0962	15.2159	15.0739	16.041	15.7931	15.9873	16.5744	16.7287	17.8806	15.3826	15.376	15.5531	15.2227	15.1141	14.9568	15.1931	+	2.32207		2.15773		1.07617	actin cytoskeleton organization;actin filament-based process;actomyosin structure organization;anatomical structure development;biological regulation;cellular component organization;cellular component organization at cellular level;cellular component organization or biogenesis;cellular component organization or biogenesis at cellular level;cellular process;cellular response to abiotic stimulus;ce…	actin binding;binding;cytoskeletal protein binding;protein binding	actin filament bundle;actomyosin;adherens junction;anchoring junction;cell junction;cell part;cell-cell junction;cell-substrate adherens junction;cell-substrate junction;cytoskeletal part;cytoskeleton;extracellular membrane-bounded organelle;extracellular organelle;extracellular region part;extracellular vesicular exosome;focal adhesion;intracellular non-membrane-bounded organelle;intracellular o…				82506	38237.5	35531.2	Tumorale_Normale	3.03295	0.0354639	1.31824	2.66819	2.80211	0.0616881	1.24391	2.49435	0.353279	1	0.0743279	0.253021
THBS1	Thrombospondin-1	15.0238	14.1594	13.8451	13.7386	14.1607	14.4061	14.4883	14.8124	15.0888	15.2261	16.1763	15.4615	17.2846	14.5929	13.8575	13.8459	13.8967	14.3773	14.3097	14.1163	+	2.2782		2.34941		0.969693	activation of MAPK activity;anatomical structure development;anatomical structure formation involved in morphogenesis;anatomical structure morphogenesis;angiogenesis;behavior;behavioral response to pain;biological adhesion;biological regulation;blood coagulation;carbohydrate metabolic process;cartilage development;cartilage development involved in endochondral bone morphogenesis;cell activation;c…	binding;calcium ion binding;carbohydrate binding;cation binding;collagen binding;collagen V binding;cytokine binding;extracellular matrix binding;fibrinogen binding;fibroblast growth factor binding;fibronectin binding;glycoprotein binding;glycosaminoglycan binding;growth factor binding;heparin binding;identical protein binding;integrin binding;ion binding;laminin binding;lipid binding;lipoprotein…	cell part;cell surface;cytoplasmic membrane-bounded vesicle;cytoplasmic membrane-bounded vesicle lumen;cytoplasmic part;cytoplasmic vesicle;cytoplasmic vesicle part;endoplasmic reticulum;endoplasmic reticulum lumen;endoplasmic reticulum part;external side of plasma membrane;extracellular matrix;extracellular membrane-bounded organelle;extracellular organelle;extracellular region;extracellular reg…	ECM-receptor interaction;Focal adhesion;Malaria;Phagosome;TGF-beta signaling pathway	ITGA3-ITGB1-THBS1 complex;ITGA4-ITGB1-THBS1 complex;ITGAV-ITGB3-THBS1 complex	REACT_13552;REACT_163942;REACT_16888;REACT_264269;REACT_318	41724.2	17759.5	18314.5	Tumorale_Normale	2.42854	0.0505235	1.41467	2.41374	2.84087	0.0587541	1.53261	2.7203	0.250779	1	-0.117946	-0.296774
XPO5	Exportin-5	11.5572	11.9489	11.6723	11.9257	11.7279	9.68681	12.1159	12.7868	12.4434	12.8334	13.4296	14.7783	12.9622	11.4684	12.2012	12.1949	11.9887	11.801	11.8456	12.0235	+	2.2522		1.87974		1.19814	establishment of localization;establishment of localization in cell;establishment of protein localization;establishment of RNA localization;gene expression;intracellular protein transport;intracellular transport;macromolecule metabolic process;metabolic process;nuclear export;nuclear transport;nucleic acid transport;nucleobase-containing compound transport;nucleocytoplasmic transport;pre-miRNA ex…	binding;enzyme binding;GTPase binding;mRNA binding;nucleic acid binding;pre-miRNA binding;protein binding;protein transporter activity;Ran GTPase binding;Ras GTPase binding;RNA binding;small GTPase binding;substrate-specific transporter activity;transporter activity;tRNA binding	cell part;cytoplasm;cytoplasmic part;cytosol;intracellular membrane-bounded organelle;intracellular organelle;intracellular organelle part;intracellular part;macromolecular complex;membrane-bounded organelle;nuclear part;nucleocytoplasmic shuttling complex;nucleoplasm;nucleus;organelle;organelle part;protein complex;RNA nuclear export complex	RNA transport	ILF3-XPO5 complex	REACT_12417	7639.36	4064.04	3391.95	Tumorale_Normale	2.41361	0.0422712	1.68638	2.54459	2.57599	0.0651556	1.27371	2.40322	0.633452	0.849198	0.412676	0.781249
CYBA	Cytochrome b-245 light chain	12.356	13.0754	13.5796	13.4304	12.8852	11.7776	13.5791	14.0812	14.3217	13.7787	14.3475	14.1675	16.1229	12.0621	13.4653	14.4369	14.2106	12.7491	12.7741	14.1696	+	2.25208		1.71875		1.3103	antigen processing and presentation;antigen processing and presentation of exogenous antigen;antigen processing and presentation of exogenous peptide antigen;antigen processing and presentation of exogenous peptide antigen via MHC class I;antigen processing and presentation of exogenous peptide antigen via MHC class I, TAP-dependent;antigen processing and presentation of peptide antigen;antigen p…	binding;catalytic activity;cation binding;electron carrier activity;heme binding;ion binding;iron ion binding;metal ion binding;oxidoreductase activity;oxidoreductase activity, acting on NADH or NADPH;oxidoreductase activity, acting on NADH or NADPH, oxygen as acceptor;protein binding;protein dimerization activity;protein domain specific binding;protein heterodimerization activity;SH3 domain bind…	apical plasma membrane;cell body;cell part;cell projection;cytoplasmic membrane-bounded vesicle;cytoplasmic part;cytoplasmic vesicle;cytoplasmic vesicle membrane;cytoplasmic vesicle part;dendrite;endocytic vesicle membrane;endoplasmic reticulum part;endosome;Golgi apparatus;intracellular membrane-bounded organelle;intracellular organelle;intracellular organelle part;intracellular part;macromolecu…	Leishmaniasis;Leukocyte transendothelial migration;Osteoclast differentiation;Phagosome		REACT_111174;REACT_121256;REACT_264464;REACT_355141	19438.9	11309.9	8631.53	Tumorale_Normale	2.38763	0.049295	1.51514	2.44503	1.28344	0.135945	1.06022	1.54363	0.509974	0.883995	0.454919	0.724078
PYCR1	Pyrroline-5-carboxylate reductase 1, mitochondrial	12.4517	12.9437	13.4756	13.0429	12.8433	10.7899	13.277	14.7727	13.617	13.9219	13.5543	15.1467	14.2637	12.74	12.9478	13.5757	13.1481	12.6121	12.5025	13.9131	+	2.23333		2.227		1.00285	amine biosynthetic process;amine metabolic process;biological regulation;biosynthetic process;carboxylic acid biosynthetic process;carboxylic acid metabolic process;cellular amine metabolic process;cellular amino acid biosynthetic process;cellular amino acid metabolic process;cellular biosynthetic process;cellular chemical homeostasis;cellular homeostasis;cellular ion homeostasis;cellular ketone …	binding;catalytic activity;identical protein binding;oxidoreductase activity;oxidoreductase activity, acting on the CH-NH group of donors;oxidoreductase activity, acting on the CH-NH group of donors, NAD or NADP as acceptor;protein binding;pyrroline-5-carboxylate reductase activity	cell part;cytoplasmic part;intracellular membrane-bounded organelle;intracellular organelle;intracellular organelle lumen;intracellular organelle part;intracellular part;membrane-bounded organelle;membrane-enclosed lumen;mitochondrial matrix;mitochondrial part;mitochondrion;organelle;organelle lumen;organelle part	Arginine and proline metabolism		REACT_238	17595.3	7900.89	7878.47	Tumorale_Normale	2.27071	0.0502515	1.52356	2.37789	2.35637	0.0749862	1.14997	2.20216	0.443797	0.929145	0.373592	0.630576
ACSL4	Long-chain-fatty-acid--CoA ligase 4	12.4653	12.9816	13.1409	12.8734	12.7164	12.8945	12.9415	13.5057	13.4531	13.7405	14.2683	14.8083	14.3777	12.0619	12.8603	13.0853	13.1431	12.564	12.7771	12.8456	+	2.19452		2.27017		0.966673	acyl-CoA biosynthetic process;acyl-CoA metabolic process;acylglycerol biosynthetic process;acylglycerol metabolic process;anatomical structure development;biological regulation;biosynthetic process;carboxylic acid metabolic process;carboxylic acid transport;cellular biosynthetic process;cellular ketone metabolic process;cellular lipid metabolic process;cellular metabolic process;cellular process;…	acid-thiol ligase activity;adenyl nucleotide binding;adenyl ribonucleotide binding;arachidonate-CoA ligase activity;ATP binding;binding;catalytic activity;fatty acid ligase activity;ligase activity;ligase activity, forming carbon-sulfur bonds;long-chain fatty acid-CoA ligase activity;nucleotide binding;purine nucleotide binding;purine ribonucleoside triphosphate binding;purine ribonucleotide bind…	cell body;cell part;cytoplasm;cytoplasmic part;endoplasmic reticulum membrane;endoplasmic reticulum part;ER-mitochondrion membrane contact site;extracellular membrane-bounded organelle;extracellular organelle;extracellular region part;extracellular vesicular exosome;integral to membrane;intracellular membrane-bounded organelle;intracellular organelle;intracellular organelle part;intracellular par…	Adipocytokine signaling pathway;Fatty acid metabolism;Peroxisome;PPAR signaling pathway		REACT_380	16709.8	7360.56	7614.32	Tumorale_Normale	3.56612	0.03235	1.16653	2.76368	3.39315	0.0537857	1.26314	2.78975	0.254129	1	-0.0966073	-0.268416
FCER1G	High affinity immunoglobulin epsilon receptor subunit gamma	13.0235	14.0991	14.062	14.3813	13.4769	12.7928	14.1247	15.1317	14.9133	15.2077	15.9447	14.6303	17.1095	12.6502	14.7305	14.3152	15.3858	13.3476	12.8286	13.6966	+	2.15577		2.77714		0.776254	activation of immune response;activation of innate immune response;adaptive immune response;adaptive immune response based on somatic recombination of immune receptors built from immunoglobulin superfamily domains;amine transport;antigen processing and presentation;antigen processing and presentation of exogenous antigen;antigen processing and presentation of exogenous peptide antigen;antigen pro…	binding;IgE binding;IgE receptor activity;immunoglobulin binding;immunoglobulin receptor activity;molecular transducer activity;protein binding;protein complex binding;receptor activity;signal transducer activity;signaling receptor activity;transmembrane signaling receptor activity	cell part;cell surface;external side of plasma membrane;Fc receptor complex;Fc-epsilon receptor I complex;integral to membrane;integral to plasma membrane;intrinsic to membrane;intrinsic to plasma membrane;macromolecular complex;membrane;membrane part;plasma membrane;plasma membrane part;protein complex	Asthma;Fc epsilon RI signaling pathway;ko05152;Natural killer cell mediated cytotoxicity		REACT_12051;REACT_1230;REACT_163701;REACT_163769;REACT_163834;REACT_163936;REACT_163994;REACT_1695;REACT_355442	36871	13276.6	17103.5	Tumorale_Normale	2.83198	0.0303284	1.78094	2.85637	1.96167	0.0726346	1.63889	2.22608	0.121562	1	0.142051	0.219717
PARP9	Protein mono-ADP-ribosyltransferase PARP9	11.6923	12.3232	12.2499	12.2684	11.4143	11.7841	11.8524	12.7976	12.3836	12.934	13.7119	12.9635	13.334	11.2732	12.6332	12.138	12.6492	11.5263	11.0386	11.8197	+	2.13824		2.18726		0.977589	biological regulation;cell migration;cell motility;cellular component movement;cellular macromolecule metabolic process;cellular metabolic process;cellular nitrogen compound metabolic process;cellular process;cellular response to stimulus;cellular response to stress;DNA metabolic process;DNA repair;double-strand break repair;locomotion;macromolecule metabolic process;metabolic process;nitrogen co…	catalytic activity;NAD+ ADP-ribosyltransferase activity;transferase activity;transferase activity, transferring glycosyl groups;transferase activity, transferring pentosyl groups	cell part;cytoplasm;cytoplasmic part;cytosol;intracellular membrane-bounded organelle;intracellular organelle;intracellular part;membrane;membrane-bounded organelle;nucleus;organelle				7906.51	3614.8	3697.67	Tumorale_Normale	3.29162	0.0415726	1.08013	2.5552	2.44595	0.0727047	1.15245	2.2484	0.0989895	1	-0.0723279	-0.152636
RNF213	E3 ubiquitin-protein ligase RNF213	13.0414	13.3937	13.4358	13.4141	12.8765	12.3076	13.0017	14.3162	13.3851	13.9811	14.1202	14.8045	14.1489	12.7066	13.7231	13.4763	13.7398	12.9708	12.8938	13.1715	+	2.1335		1.94952		1.09437	cellular macromolecule metabolic process;cellular metabolic process;cellular process;cellular protein metabolic process;macromolecule metabolic process;macromolecule modification;metabolic process;primary metabolic process;protein autoubiquitination;protein metabolic process;protein modification by small protein conjugation;protein modification by small protein conjugation or removal;protein modi…	acid-amino acid ligase activity;ATPase activity;binding;catalytic activity;cation binding;hydrolase activity;hydrolase activity, acting on acid anhydrides;hydrolase activity, acting on acid anhydrides, in phosphorus-containing anhydrides;ion binding;ligase activity;ligase activity, forming carbon-nitrogen bonds;metal ion binding;nucleoside-triphosphatase activity;pyrophosphatase activity;small co…	cell part;cytoplasm;intracellular non-membrane-bounded organelle;intracellular organelle;intracellular organelle part;intracellular part;membrane;non-membrane-bounded organelle;nuclear part;nucleolus;organelle;organelle part				17986.4	9226.07	8430.49	Tumorale_Normale	2.98067	0.0502745	1.05872	2.40582	2.42123	0.0813158	0.885734	2.00224	0.353092	0.996572	0.172988	0.413539
ITGAX	Integrin alpha-X	11.8062	12.7816	12.3305	12.8608	11.4649	10.9759	12.6313	13.2145	13.1612	13.5832	13.8948	13.0049	14.6286	11.9271	12.7658	12.8288	13.2919	12.7683	11.6396	12.2433	+	2.11418		1.56352		1.35219	anatomical structure morphogenesis;biological adhesion;biological regulation;blood coagulation;cell adhesion;cell migration;cell motility;cell surface receptor linked signaling pathway;cell-cell adhesion;cellular component movement;cellular component organization;cellular component organization at cellular level;cellular component organization or biogenesis;cellular component organization or biog…	binding;cation binding;ion binding;metal ion binding;receptor activity	cell part;cell surface;integrin complex;macromolecular complex;membrane;membrane part;plasma membrane;plasma membrane part;protein complex;receptor complex	ko05152;Regulation of actin cytoskeleton		REACT_12051;REACT_13552;REACT_163906	10889.1	6964.48	5150.51	Tumorale_Normale	2.60921	0.0420168	1.45959	2.54345	2.15013	0.0772271	1.08623	2.05277	0.512992	0.901527	0.373356	0.678995
ICAM1	Intercellular adhesion molecule 1	12.3888	13.1984	13.287	12.9816	12.7013	12.5026	12.736	13.6574	13.7843	13.7913	14.2693	13.5166	14.3895	11.8754	13.6553	13.3777	13.4297	12.2518	12.7828	12.4042	+	2.07312		2.00695		1.03297	acute inflammatory response;acute inflammatory response to antigenic stimulus;adhesion to host;adhesion to other organism involved in symbiotic interaction;aging;anatomical structure development;antigen processing and presentation;biological adhesion;biological regulation;carbohydrate homeostasis;cell activation;cell activation involved in immune response;cell adhesion;cell adhesion mediated by i…	binding;integrin binding;molecular transducer activity;protein binding;protein complex binding;receptor activity;receptor binding;signal transducer activity;signaling receptor activity;transmembrane signaling receptor activity;viral receptor activity	adherens junction;anchoring junction;cell junction;cell part;cell surface;cell-substrate adherens junction;cell-substrate junction;external side of plasma membrane;extracellular membrane-bounded organelle;extracellular organelle;extracellular region part;extracellular space;extracellular vesicular exosome;focal adhesion;immunological synapse;integral to membrane;integral to plasma membrane;intrin…	African trypanosomiasis;Cell adhesion molecules (CAMs);Leukocyte transendothelial migration;Malaria;Natural killer cell mediated cytotoxicity;Rheumatoid arthritis;Staphylococcus aureus infection;Viral myocarditis		REACT_11152;REACT_13552;REACT_25078	14143	7047.03	6822.1	Tumorale_Normale	3.80073	0.0325176	1.07346	2.74269	2.2968	0.0771594	1.07614	2.11732	0.00317946	1	-0.00268091	-0.00550259
GBP5	Guanylate-binding protein 5	11.2392	11.9275	11.3374	11.3859	11.4412	11.6547	10.8293	12.6905	12.0184	12.1186	13.4368	11.8712	13.1902	10.2696	11.8839	10.9578	12.4238	11.4738	11.4547	11.2384	+	2.06595		1.96974		1.04884	cellular process;cellular response to chemical stimulus;cellular response to cytokine stimulus;cellular response to interferon-gamma;cellular response to organic substance;cellular response to stimulus;response to chemical stimulus;response to cytokine stimulus;response to interferon-gamma;response to organic substance;response to stimulus	binding;catalytic activity;GTP binding;GTPase activity;guanyl nucleotide binding;guanyl ribonucleotide binding;hydrolase activity;hydrolase activity, acting on acid anhydrides;hydrolase activity, acting on acid anhydrides, in phosphorus-containing anhydrides;identical protein binding;nucleoside-triphosphatase activity;nucleotide binding;protein binding;purine nucleotide binding;purine ribonucleos…	cell part;cytoplasmic part;cytoplasmic vesicle;intracellular organelle;intracellular part;membrane;organelle;vesicle			REACT_25078	5528.62	2806.78	2676.07	Tumorale_Normale	2.73356	0.0513	1.1521	2.38545	2.02293	0.0770198	1.16827	2.04027	0.019456	1	-0.016168	-0.0331158
NAMPT	Nicotinamide phosphoribosyltransferase	16.098	16.4495	16.5176	16.6023	15.7799	15.8664	16.3893	17.0225	17.4337	17.2767	17.4335	17.4363	18.0062	15.6894	16.6708	16.8884	16.7486	15.4222	15.704	16.7429	+	2.06237		1.69678		1.21546	alkaloid metabolic process;biological regulation;biosynthetic process;cell communication;cell-cell signaling;cellular amide metabolic process;cellular biosynthetic process;cellular metabolic process;cellular nitrogen compound biosynthetic process;cellular nitrogen compound metabolic process;cellular process;cellular response to stimulus;circadian regulation of gene expression;circadian rhythm;coe…	binding;catalytic activity;cytokine activity;drug binding;nicotinamide phosphoribosyltransferase activity;nicotinate-nucleotide diphosphorylase (carboxylating) activity;protein binding;receptor binding;transferase activity;transferase activity, transferring glycosyl groups;transferase activity, transferring pentosyl groups	cell part;cytoplasmic part;cytosol;extracellular membrane-bounded organelle;extracellular organelle;extracellular region part;extracellular space;extracellular vesicular exosome;intracellular membrane-bounded organelle;intracellular organelle;intracellular part;membrane-bounded organelle;membrane-bounded vesicle;nucleus;organelle;vesicle	Nicotinate and nicotinamide metabolism		REACT_111118;REACT_11213	177026	104330	85836.3	Tumorale_Normale	4.39772	0.0230222	1.19154	3.12537	2.75028	0.0649254	1.1682	2.40698	0.0305698	1	0.0233472	0.0498809
S100A11	Protein S100-A11	18.9833	19.1893	19.2139	19.2011	19.1613	19.3982	19.2022	19.8227	19.6381	19.6464	20.4337	20.8943	20.5929	19.0795	19.106	19.2684	19.2479	19.1987	19.1087	19.3906	+	1.94424		1.94748		0.998338	biological regulation;cellular process;cellular response to stimulus;negative regulation of biological process;negative regulation of biosynthetic process;negative regulation of cell proliferation;negative regulation of cellular biosynthetic process;negative regulation of cellular macromolecule biosynthetic process;negative regulation of cellular metabolic process;negative regulation of cellular …	binding;calcium ion binding;calcium-dependent protein binding;cation binding;identical protein binding;ion binding;metal ion binding;protein binding;protein dimerization activity;protein homodimerization activity	cell part;cell projection;cytoplasm;extracellular membrane-bounded organelle;extracellular organelle;extracellular region part;extracellular space;extracellular vesicular exosome;intracellular membrane-bounded organelle;intracellular organelle;intracellular organelle part;intracellular part;membrane-bounded organelle;membrane-bounded vesicle;nuclear part;nucleoplasm;nucleus;organelle;organelle pa…				1.17181e+06	601706	602708	Tumorale_Normale	3.18955	0.0500637	0.978597	2.39822	3.17873	0.0670504	0.97138	2.38555	0.0411515	1	0.00721713	0.0275218
KDM5A	Lysine-specific demethylase 5A	11.7487	9.61014	11.5505	10.54	10.1133	11.8629	11.6681	12.7578	12.774	12.4549	12.226	11.8357	12.5392	11.9715	11.7158	12.0824	10.5958	10.192	10.8932	11.0382	+	1.92808		2.75006		0.701104	biological regulation;biosynthetic process;cellular biosynthetic process;cellular component organization;cellular component organization at cellular level;cellular component organization or biogenesis;cellular component organization or biogenesis at cellular level;cellular macromolecule biosynthetic process;cellular macromolecule metabolic process;cellular metabolic process;cellular nitrogen comp…	binding;catalytic activity;cation binding;chromatin binding;DNA binding;ion binding;metal ion binding;nucleic acid binding;nucleic acid binding transcription factor activity;oxidoreductase activity;oxidoreductase activity, acting on paired donors, with incorporation or reduction of molecular oxygen;oxidoreductase activity, acting on paired donors, with incorporation or reduction of molecular oxyg…	cell part;cytoplasm;intracellular membrane-bounded organelle;intracellular non-membrane-bounded organelle;intracellular organelle;intracellular organelle part;intracellular part;membrane-bounded organelle;non-membrane-bounded organelle;nuclear part;nucleolus;nucleoplasm;nucleus;organelle;organelle part			REACT_263961	5783.25	2102.95	2999.49	Tumorale_Normale	2.35458	0.0498118	1.41787	2.37292	2.48579	0.0690667	1.21856	2.31737	0.181461	1	0.199316	0.311541
LPCAT1	Lysophosphatidylcholine acyltransferase 1	12.0573	12.1887	11.8165	11.8272	11.7642	11.8818	12.0399	12.5735	12.8147	13.1149	12.7389	12.8106	13.633	12.201	12.0929	12.794	12.4523	11.6188	11.0869	11.7685	+	1.9064		1.6469		1.15757	acylglycerol biosynthetic process;acylglycerol metabolic process;anatomical structure development;anatomical structure homeostasis;biological regulation;biosynthetic process;carboxylic acid biosynthetic process;carboxylic acid metabolic process;cellular biosynthetic process;cellular ketone metabolic process;cellular lipid metabolic process;cellular metabolic process;cellular process;chemical home…	1-acylglycerophosphocholine O-acyltransferase activity;1-alkenylglycerophosphocholine O-acyltransferase activity;1-alkylglycerophosphocholine O-acetyltransferase activity;1-alkylglycerophosphocholine O-acyltransferase activity;acetyltransferase activity;binding;calcium ion binding;catalytic activity;cation binding;ion binding;metal ion binding;O-acetyltransferase activity;O-acyltransferase activi…	cell part;cytoplasmic part;endoplasmic reticulum;endoplasmic reticulum membrane;endoplasmic reticulum part;Golgi apparatus;Golgi apparatus part;Golgi membrane;integral to membrane;intracellular membrane-bounded organelle;intracellular organelle;intracellular organelle part;intracellular part;intrinsic to membrane;lipid particle;membrane;membrane part;membrane-bounded organelle;organelle;organelle…	Ether lipid metabolism;Glycerophospholipid metabolism		REACT_1190;REACT_120829;REACT_120906;REACT_121324	7194.36	4368.43	3773.79	Tumorale_Normale	4.33033	0.032	1.00823	2.83164	2.28292	0.0811129	0.945528	2.00215	0.106727	1	0.0627068	0.148698
TRIM16	Tripartite motif-containing protein 16	11.021	11.3711	11.7166	10.8847	11.4304	11.4243	11.9194	12.3311	12.3205	11.8837	12.791	12.2783	13.3524	11.8108	11.1277	11.894	11.3799	11.1537	11.5267	11.6691	+	1.86802		1.74003		1.07356	biological regulation;cellular component organization;cellular component organization at cellular level;cellular component organization or biogenesis;cellular component organization or biogenesis at cellular level;cellular macromolecule metabolic process;cellular metabolic process;cellular process;cellular protein metabolic process;chromatin modification;chromatin organization;chromosome organiza…	binding;cation binding;cytokine binding;DNA binding;growth factor binding;interleukin-1 binding;ion binding;metal ion binding;NACHT domain binding;nucleic acid binding;protein binding;protein domain specific binding;transition metal ion binding;zinc ion binding	cell part;cytoplasm;intracellular organelle part;intracellular part;nuclear body;nuclear part;nucleoplasm part;organelle part;PML body				5133.79	2950.41	2748.25	Tumorale_Normale	3.06952	0.0459091	1.09748	2.4827	2.90676	0.0696185	0.984007	2.29683	0.27049	1	0.113472	0.299965
BICD2	Protein bicaudal D homolog 2	10.528	10.5262	10.5575	10.5645	10.3661	10.775	10.3372	11.1316	11.0369	11.143	11.7807	11.5048	12.4246	10.3887	10.9013	10.2094	11.4915	10.3941	9.74882	10.6693	+	1.74983		1.92001		0.911364	biological regulation;cellular component movement;cellular component organization;cellular component organization at cellular level;cellular component organization or biogenesis;cellular component organization or biogenesis at cellular level;cellular process;cytoskeleton organization;cytoskeleton-dependent intracellular transport;establishment of localization;establishment of localization in cell…	binding;enzyme binding;GTPase binding;protein binding;Rab GTPase binding;Ras GTPase binding;small GTPase binding	cell part;cytoplasm;cytoplasmic part;cytoplasmic vesicle;cytoskeleton;Golgi apparatus;intracellular membrane-bounded organelle;intracellular non-membrane-bounded organelle;intracellular organelle;intracellular part;membrane;membrane-bounded organelle;non-membrane-bounded organelle;organelle;plasma membrane;vesicle				2583.68	1345.66	1476.54	Tumorale_Normale	3.20082	0.0506053	0.981517	2.4059	2.05639	0.0922489	0.960256	1.91249	0.0347162	1	0.0212612	0.0511226
HSD17B11	Estradiol 17-beta-dehydrogenase 11	16.6263	16.4869	16.8233	16.6395	16.7957	16.6578	16.6729	15.996	16.1504	15.8979	15.206	14.7506	15.6687	16.5052	16.3775	16.4773	16.1964	16.5518	16.6305	17.0522	+	0.547165		0.608212		0.899628	androgen catabolic process;androgen metabolic process;biological regulation;biosynthetic process;catabolic process;cellular hormone metabolic process;cellular metabolic process;cellular process;hormone catabolic process;hormone metabolic process;lipid biosynthetic process;lipid catabolic process;lipid metabolic process;metabolic process;primary metabolic process;regulation of biological quality;r…	catalytic activity;estradiol 17-beta-dehydrogenase activity;oxidoreductase activity;oxidoreductase activity, acting on CH-OH group of donors;oxidoreductase activity, acting on the CH-OH group of donors, NAD or NADP as acceptor;steroid dehydrogenase activity;steroid dehydrogenase activity, acting on the CH-OH group of donors, NAD or NADP as acceptor	cell part;cytoplasm;cytoplasmic part;extracellular region;intracellular part;lipid particle				56573.8	93016.6	103395	Tumorale_Normale	3.49839	0.0389231	-1.06017	-2.6126	2.73721	0.0756456	-0.929948	-2.17211	0.595208	0.994673	-0.13022	-0.421859
NDUFV1	NADH dehydrogenase [ubiquinone] flavoprotein 1, mitochondrial	17.1517	16.7767	16.1531	16.5053	17.1553	16.9488	16.5383	15.9085	16.0578	16.1397	15.847	15.0421	15.3381	17.2292	16.7919	16.1785	16.4125	16.9566	16.7878	16.6209	+	0.536399		0.532288		1.00772	cellular metabolic process;cellular process;electron transport chain;generation of precursor metabolites and energy;metabolic process;mitochondrial electron transport, NADH to ubiquinone;oxidation-reduction process;respiratory electron transport chain;small molecule metabolic process	4 iron, 4 sulfur cluster binding;binding;catalytic activity;cation binding;coenzyme binding;cofactor binding;FMN binding;ion binding;iron-sulfur cluster binding;metal cluster binding;metal ion binding;NAD binding;NADH dehydrogenase (quinone) activity;NADH dehydrogenase (ubiquinone) activity;NADH dehydrogenase activity;nucleotide binding;oxidoreductase activity;oxidoreductase activity, acting on N…	cell part;cytoplasmic part;intracellular organelle part;intracellular part;macromolecular complex;membrane;membrane part;mitochondrial inner membrane;mitochondrial membrane;mitochondrial membrane part;mitochondrial part;mitochondrial respiratory chain complex I;NADH dehydrogenase complex;organelle inner membrane;organelle membrane;organelle part;protein complex;respiratory chain complex I	Alzheimer's disease;Huntington's disease;Oxidative phosphorylation;Parkinson's disease	Respiratory chain complex I (holoenzyme), mitochondrial;Respiratory chain complex I (incomplete intermediate), mitochondrial;Respiratory chain complex I (lambda subunit) mitochondrial	REACT_22393	60225.1	113144	112277	Tumorale_Normale	3.10695	0.0505753	-1.02481	-2.42026	3.08973	0.0664932	-0.988838	-2.37283	0.0682769	1	-0.0359767	-0.0917688
CNNM4	Metal transporter CNNM4	13.0341	13.2146	13.2455	13.0899	13.6201	12.8879	13.6889	12.531	12.3114	12.578	11.8731	12.1924	11.1935	13.0373	12.5956	12.6946	12.6771	13.1241	13.068	13.8547	+	0.513532		0.580685		0.884357	anatomical structure development;biomineral tissue development;developmental process;establishment of localization;ion transport;multicellular organismal process;neurological system process;response to stimulus;sensory perception;sensory perception of light stimulus;system process;tissue development;transport;visual perception		cell part;integral to membrane;intrinsic to membrane;membrane;membrane part;plasma membrane				4881.56	8406.56	9505.85	Tumorale_Normale	3.37473	0.0360404	-1.1412	-2.65636	2.22996	0.0905151	-0.894121	-1.93248	0.627284	0.933481	-0.247081	-0.620793
KLF4	Krueppel-like factor 4	12.2067	11.8541	11.5177	12.115	11.5624	11.6863	11.4857	10.8242	10.6109	11.532	9.83766	11.02	9.55678	12.0606	11.438	11.9274	11.8552	11.6773	11.9494	11.696	+	0.512345		0.455742		1.1242	anatomical structure development;anatomical structure morphogenesis;biological regulation;biosynthetic process;camera-type eye development;cell differentiation;cell fate determination;cellular biosynthetic process;cellular developmental process;cellular macromolecule biosynthetic process;cellular macromolecule metabolic process;cellular metabolic process;cellular nitrogen compound metabolic proce…	binding;cation binding;core promoter proximal region DNA binding;core promoter proximal region sequence-specific DNA binding;DNA binding;double-stranded DNA binding;enzyme regulator activity;ion binding;kinase regulator activity;metal ion binding;nucleic acid binding;nucleic acid binding transcription factor activity;phosphatidylinositol 3-kinase regulator activity;protein binding;protein binding…	cell part;chromatin;chromosomal part;intracellular organelle part;intracellular part;macromolecular complex;nuclear chromatin;nuclear chromosome part;nuclear part;nucleoplasm;nucleoplasm part;organelle part;protein complex;transcription factor complex			REACT_19189;REACT_263856;REACT_27161	1688.46	3704.85	3295.54	Tumorale_Normale	2.67781	0.050543	-1.21183	-2.40802	2.85803	0.062297	-1.23697	-2.51584	0.0672591	1	0.0251348	0.0747919
MAPT	Microtubule-associated protein tau	13.0979	11.8529	12.4066	12.3373	11.8566	14.4017	11.9191	10.1843	11.3612	11.4396	11.4111	9.24047	11.3303	11.8134	11.65	12.4322	12.1255	11.487	12.6929	11.5753	+	0.502966		0.723183		0.695489	adult behavior;adult locomotory behavior;adult walking behavior;apoptosis;axon cargo transport;axon extension;behavior;biological regulation;cell death;cell differentiation;cell growth;cell migration;cell motility;cellular component disassembly;cellular component disassembly at cellular level;cellular component disassembly involved in apoptosis;cellular component movement;cellular component organ…	apolipoprotein binding;binding;cytoskeletal protein binding;enzyme binding;lipoprotein particle binding;microtubule binding;protein binding;protein domain specific binding;protein-lipid complex binding;SH3 domain binding;structural constituent of cytoskeleton;structural molecule activity;tubulin binding	axon;axoneme;cell part;cell projection;cell projection part;cytoplasmic part;cytoskeletal part;cytosol;growth cone;intracellular organelle part;intracellular part;macromolecular complex;membrane;microtubule;microtubule associated complex;neuron projection;nuclear part;nuclear periphery;organelle part;plasma membrane;protein complex;site of polarized growth;tubulin complex	Alzheimer's disease;MAPK signaling pathway		REACT_13541	2602.77	3599.05	5174.85	Tumorale_Normale	2.19985	0.0508966	-1.72533	-2.42056	1.84692	0.0913119	-1.14021	-1.92596	0.793704	0.681406	-0.585124	-0.989302
NDUFS4	NADH dehydrogenase [ubiquinone] iron-sulfur protein 4, mitochondrial	15.9217	15.7028	14.935	15.3684	15.8064	15.514	15.2528	14.7227	14.513	15.0309	14.4829	13.8527	14.2762	15.8623	15.4763	15.0468	15.1284	15.523	15.6913	15.3021	+	0.494495		0.507588		0.974207	anatomical structure development;biological regulation;brain development;cAMP-mediated signaling;cellular component assembly;cellular component assembly at cellular level;cellular component biogenesis;cellular component organization;cellular component organization at cellular level;cellular component organization or biogenesis;cellular component organization or biogenesis at cellular level;cellul…	catalytic activity;NADH dehydrogenase (quinone) activity;NADH dehydrogenase (ubiquinone) activity;NADH dehydrogenase activity;oxidoreductase activity;oxidoreductase activity, acting on NADH or NADPH;oxidoreductase activity, acting on NADH or NADPH, quinone or similar compound as acceptor	cell part;cytoplasmic part;intracellular membrane-bounded organelle;intracellular organelle;intracellular organelle part;intracellular part;macromolecular complex;membrane;membrane part;membrane-bounded organelle;mitochondrial inner membrane;mitochondrial membrane;mitochondrial membrane part;mitochondrial part;mitochondrial respiratory chain complex I;mitochondrion;NADH dehydrogenase complex;orga…	Alzheimer's disease;Huntington's disease;Oxidative phosphorylation;Parkinson's disease	Respiratory chain complex I (holoenzyme), mitochondrial;Respiratory chain complex I (incomplete intermediate), mitochondrial;Respiratory chain complex I (intermediate II/230kD), mitochondrial;Respiratory chain complex I (intermediate VII/650kD), mitochondrial;Respiratory chain complex I (lambda subunit) mitochondrial	REACT_22393	23138.8	45585.9	46792.8	Tumorale_Normale	3.3621	0.044032	-1.02042	-2.51291	3.35961	0.066496	-0.953141	-2.42761	0.154178	1	-0.0672829	-0.181269
FEZ2	Fasciculation and elongation protein zeta-2	10.8379	10.5573	10.5295	11.7126	10.8028	10.8529	10.738	9.70931	9.32053	9.8401	9.65943	9.86107	10.0735	10.5767	9.39728	9.99014	10.3002	9.18956	9.69607	10.4297	+	0.490861		0.862171		0.569331	anatomical structure development;axon guidance;biological regulation;cellular process;cellular response to stimulus;chemotaxis;developmental process;locomotion;nervous system development;regulation of biological process;regulation of cellular process;response to chemical stimulus;response to external stimulus;response to stimulus;signal transduction;system development;taxis						876.85	1017.03	1786.35	Tumorale_Normale	4.00051	0.0296615	-1.11756	-2.87503	0.368643	0.652011	-0.195943	-0.447313	2.49813	0.21357	-0.921622	-2.0446
NDUFA12	NADH dehydrogenase [ubiquinone] 1 alpha subcomplex subunit 12	16.3371	16.2157	15.413	15.7368	16.3174	16.3497	15.8826	15.2611	15.1164	15.4127	15.2512	14.0987	14.5315	16.4933	15.6748	15.6015	15.7053	16.0712	16.1535	15.7665	+	0.489599		0.668442		0.732449	cellular metabolic process;cellular process;electron transport chain;generation of precursor metabolites and energy;metabolic process;multicellular organismal process;oxidation-reduction process;respiratory electron transport chain;respiratory gaseous exchange;response to chemical stimulus;response to oxidative stress;response to stimulus;response to stress;small molecule metabolic process	catalytic activity;electron carrier activity;NADH dehydrogenase (quinone) activity;NADH dehydrogenase (ubiquinone) activity;NADH dehydrogenase activity;oxidoreductase activity;oxidoreductase activity, acting on NADH or NADPH;oxidoreductase activity, acting on NADH or NADPH, quinone or similar compound as acceptor	cell part;cytoplasm;cytoplasmic part;intracellular membrane-bounded organelle;intracellular organelle;intracellular organelle part;intracellular part;macromolecular complex;membrane;membrane part;membrane-bounded organelle;mitochondrial inner membrane;mitochondrial membrane;mitochondrial membrane part;mitochondrial part;mitochondrial respiratory chain complex I;mitochondrion;NADH dehydrogenase co…	Alzheimer's disease;Huntington's disease;Oxidative phosphorylation;Parkinson's disease	Respiratory chain complex I (holoenzyme), mitochondrial;Respiratory chain complex I (lambda subunit) mitochondrial	REACT_22393	37260.9	55742.9	76104.8	Tumorale_Normale	3.01275	0.0492353	-1.09079	-2.45198	2.79862	0.0723918	-0.978461	-2.2482	0.255521	1	-0.112332	-0.291698
AHCYL2	Adenosylhomocysteinase 3	15.185	15.4234	14.5656	14.9729	15.5541	14.9917	15.2606	14.1358	14.236	14.8203	13.0542	14.1483	13.7934	15.06	14.297	14.6417	14.8634	15.0342	15.032	15.8218	+	0.485339		0.539638		0.899378	amine metabolic process;carboxylic acid metabolic process;cellular amine metabolic process;cellular amino acid metabolic process;cellular ketone metabolic process;cellular metabolic process;cellular modified amino acid metabolic process;cellular nitrogen compound metabolic process;cellular process;coenzyme metabolic process;cofactor metabolic process;heterocycle metabolic process;metabolic proces…	catalytic activity;hydrolase activity	cell part;cytoplasmic part;cytosol;intracellular part	Cysteine and methionine metabolism			18079.5	33502.9	37251.2	Tumorale_Normale	2.89948	0.0502162	-1.10484	-2.41724	2.0758	0.0930386	-0.932952	-1.89931	0.354736	0.996083	-0.171888	-0.413086
APOA4	Apolipoprotein A-IV	16.2551	15.9288	15.9477	16.3247	16.5546	17.6449	16.0423	14.5814	14.9052	15.4024	15.8407	14.9677	15.5052	16.0004	16.1634	16.3334	16.2875	16.1558	16.4982	15.6397	+	0.481718		0.513331		0.938416	alcohol metabolic process;amine metabolic process;anatomical structure morphogenesis;biological adhesion;biological regulation;biosynthetic process;catabolic process;cell adhesion;cell part morphogenesis;cell projection morphogenesis;cell projection organization;cell-cell adhesion;cellular amine metabolic process;cellular biogenic amine metabolic process;cellular catabolic process;cellular compon…	alcohol binding;amine binding;antioxidant activity;binding;cation binding;cholesterol binding;cholesterol transporter activity;copper ion binding;enzyme activator activity;enzyme regulator activity;identical protein binding;ion binding;lipid binding;lipid transporter activity;metal ion binding;phosphatidylcholine binding;phosphatidylcholine-sterol O-acyltransferase activator activity;phospholipid…	blood microparticle;cell part;chylomicron;cytoplasmic part;cytosol;early endosome;endoplasmic reticulum lumen;endoplasmic reticulum part;endosome;extracellular membrane-bounded organelle;extracellular organelle;extracellular region;extracellular region part;extracellular space;extracellular vesicular exosome;high-density lipoprotein particle;intracellular membrane-bounded organelle;intracellular …			REACT_24968;REACT_6841;REACT_75925	37676.1	73395.3	78211.9	Tumorale_Normale	2.63288	0.0503488	-1.18501	-2.36489	3.11895	0.0670886	-0.95361	-2.3422	0.429951	0.955368	-0.231404	-0.515041
CKMT1B	Creatine kinase U-type, mitochondrial	18.5494	18.8207	18.5295	18.5416	19.132	18.2878	18.9466	18.2022	18.346	17.8869	16.0552	16.9365	16.5158	18.8204	18.3324	18.7604	18.2991	18.6327	18.629	19.2582	+	0.479362		0.452467		1.05944	amine metabolic process;carboxylic acid metabolic process;cellular amine metabolic process;cellular amino acid metabolic process;cellular ketone metabolic process;cellular metabolic process;cellular modified amino acid metabolic process;cellular nitrogen compound metabolic process;cellular process;creatine metabolic process;metabolic process;nitrogen compound metabolic process;organic acid metabo…	adenyl nucleotide binding;adenyl ribonucleotide binding;ATP binding;binding;catalytic activity;creatine kinase activity;kinase activity;nucleotide binding;phosphotransferase activity, nitrogenous group as acceptor;purine nucleotide binding;purine ribonucleoside triphosphate binding;purine ribonucleotide binding;ribonucleotide binding;transferase activity;transferase activity, transferring phospho…	cell part;cytoplasmic part;extracellular membrane-bounded organelle;extracellular organelle;extracellular region part;extracellular vesicular exosome;intracellular membrane-bounded organelle;intracellular organelle;intracellular organelle part;intracellular part;membrane;membrane-bounded organelle;membrane-bounded vesicle;mitochondrial inner membrane;mitochondrial membrane;mitochondrial part;mito…	Arginine and proline metabolism		REACT_813	183903	406445	383642	Tumorale_Normale	2.39106	0.0502759	-1.36305	-2.36196	2.33644	0.0682454	-1.35225	-2.32477	0.0228214	1	-0.0107945	-0.0296021
NCAM1	Neural cell adhesion molecule 1	14.1258	13.8986	14.7746	14.1109	14.5746	15.3902	14.0019	13.1349	12.9914	13.3442	13.9563	12.0766	10.8907	13.8952	14.1308	13.9276	14.1818	14.3377	14.9424	13.2619	+	0.479344		0.477686		1.00347	axon guidance;biological adhesion;biological regulation;cell adhesion;cell surface receptor linked signaling pathway;cellular component organization;cellular component organization at cellular level;cellular component organization or biogenesis;cellular component organization or biogenesis at cellular level;cellular process;cellular response to chemical stimulus;cellular response to cytokine stim…	binding;identical protein binding;protein binding	anchored to membrane;cell part;cell surface;cytoplasmic part;external side of plasma membrane;extracellular membrane-bounded organelle;extracellular organelle;extracellular region part;extracellular vesicular exosome;Golgi apparatus part;Golgi membrane;integral to membrane;intracellular organelle part;intracellular part;intrinsic to membrane;membrane;membrane part;membrane-bounded organelle;membr…	Cell adhesion molecules (CAMs);Prion diseases		REACT_163906;REACT_18312;REACT_18334;REACT_22272;REACT_25078	8569.13	17938.9	17876.8	Tumorale_Normale	2.39497	0.0425691	-1.67862	-2.52909	1.8992	0.0767601	-1.36443	-2.07203	0.549835	0.91338	-0.314195	-0.656086
COX7B	Cytochrome c oxidase subunit 7B, mitochondrial	15.6419	15.7857	15.0554	15.6388	15.0505	14.5063	15.1327	15.01	14.3647	13.9883	13.2766	14.1403	13.3963	15.6828	15.0469	15.5841	14.8413	15.3414	15.1089	15.653	+	0.477509		0.413197		1.15565	anatomical structure development;biosynthetic process;cellular biosynthetic process;cellular macromolecule metabolic process;cellular metabolic process;cellular nitrogen compound metabolic process;cellular process;central nervous system development;developmental process;electron transport chain;gene expression;generation of precursor metabolites and energy;macromolecule metabolic process;metaboli…	catalytic activity;cation transmembrane transporter activity;cytochrome-c oxidase activity;heme-copper terminal oxidase activity;hydrogen ion transmembrane transporter activity;inorganic cation transmembrane transporter activity;ion transmembrane transporter activity;monovalent inorganic cation transmembrane transporter activity;oxidoreductase activity;oxidoreductase activity, acting on a heme gr…	cell part;cytoplasmic part;integral to membrane;intracellular organelle part;intracellular part;intrinsic to membrane;membrane;membrane part;mitochondrial inner membrane;mitochondrial membrane;mitochondrial membrane part;mitochondrial part;mitochondrial respiratory chain;organelle inner membrane;organelle membrane;organelle part;respiratory chain	Alzheimer's disease;Cardiac muscle contraction;Huntington's disease;Oxidative phosphorylation;Parkinson's disease		REACT_22393;REACT_355377	17154.5	41516.6	35925	Tumorale_Normale	2.71016	0.0497305	-1.22941	-2.43774	3.1714	0.0573968	-1.29331	-2.71433	0.114177	1	0.0638958	0.154893
NDUFA7	NADH dehydrogenase [ubiquinone] 1 alpha subcomplex subunit 7	16.5851	16.5106	15.7771	16.1788	16.6186	16.4913	16.1179	15.8393	15.6909	15.3875	15.4127	14.0907	14.6036	16.7841	16.4712	15.8679	15.9644	16.5931	16.529	16.0193	+	0.469389		0.475974		0.986164	cellular metabolic process;cellular process;electron transport chain;generation of precursor metabolites and energy;metabolic process;mitochondrial electron transport, NADH to ubiquinone;oxidation-reduction process;respiratory electron transport chain;small molecule metabolic process	catalytic activity;NADH dehydrogenase (quinone) activity;NADH dehydrogenase (ubiquinone) activity;NADH dehydrogenase activity;oxidoreductase activity;oxidoreductase activity, acting on NADH or NADPH;oxidoreductase activity, acting on NADH or NADPH, quinone or similar compound as acceptor	cell part;cytoplasmic part;intracellular organelle part;intracellular part;macromolecular complex;membrane;membrane part;mitochondrial inner membrane;mitochondrial membrane;mitochondrial membrane part;mitochondrial part;mitochondrial respiratory chain complex I;NADH dehydrogenase complex;organelle inner membrane;organelle membrane;organelle part;protein complex;respiratory chain complex I	Alzheimer's disease;Huntington's disease;Oxidative phosphorylation;Parkinson's disease	Respiratory chain complex I (holoenzyme), mitochondrial;Respiratory chain complex I (lambda subunit) mitochondrial	REACT_22393	43242.3	90850.1	92124.7	Tumorale_Normale	2.71671	0.0500723	-1.15485	-2.37994	2.60068	0.0691951	-1.14764	-2.31931	0.0138215	1	-0.0072106	-0.0189836
NDUFA8	NADH dehydrogenase [ubiquinone] 1 alpha subcomplex subunit 8	16.3402	16.2676	15.7343	16.1416	16.4509	16.2416	16.0762	15.833	15.5833	15.1176	15.1691	14.9847	14.9299	16.2522	16.3179	15.7856	15.7083	16.4462	16.4288	15.8613	+	0.467157		0.463737		1.00737	cellular metabolic process;cellular process;electron transport chain;generation of precursor metabolites and energy;metabolic process;mitochondrial electron transport, NADH to ubiquinone;oxidation-reduction process;respiratory electron transport chain;small molecule metabolic process	binding;catalytic activity;NADH dehydrogenase (quinone) activity;NADH dehydrogenase (ubiquinone) activity;NADH dehydrogenase activity;oxidoreductase activity;oxidoreductase activity, acting on NADH or NADPH;oxidoreductase activity, acting on NADH or NADPH, quinone or similar compound as acceptor;protein binding;protein complex binding	cell part;cytoplasmic part;intracellular membrane-bounded organelle;intracellular organelle;intracellular organelle part;intracellular part;macromolecular complex;membrane;membrane part;membrane-bounded organelle;membrane-enclosed lumen;mitochondrial inner membrane;mitochondrial intermembrane space;mitochondrial membrane;mitochondrial membrane part;mitochondrial part;mitochondrial respiratory cha…	Alzheimer's disease;Huntington's disease;Oxidative phosphorylation;Parkinson's disease	Respiratory chain complex I (gamma subunit) mitochondrial;Respiratory chain complex I (holoenzyme), mitochondrial	REACT_22393	36196.9	78054.8	77483.4	Tumorale_Normale	3.73813	0.0448308	-0.909308	-2.49158	3.04567	0.0758448	-0.844768	-2.17894	0.172745	1	-0.0645409	-0.185126
ADIPOR1	Adiponectin receptor protein 1	14.2349	14.0444	14.4345	14.54	14.4085	15.0464	14.3865	13.3802	13.2194	13.6643	13.7513	12.5399	12.2336	13.6693	14.1979	13.9468	14.3386	14.2065	14.481	14.0356	+	0.464432		0.537426		0.864178	adiponectin-mediated signaling pathway;biological regulation;carboxylic acid metabolic process;cell surface receptor linked signaling pathway;cellular ketone metabolic process;cellular lipid metabolic process;cellular metabolic process;cellular process;cellular response to chemical stimulus;cellular response to cytokine stimulus;cellular response to endogenous stimulus;cellular response to hormon…	binding;enzyme binding;hormone binding;kinase binding;protein binding;protein kinase binding;receptor activity	cell part;integral to membrane;intrinsic to membrane;membrane;membrane part;plasma membrane	Adipocytokine signaling pathway			10099.8	18792.9	21746.6	Tumorale_Normale	3.37306	0.0317143	-1.31073	-2.82576	2.59439	0.0759654	-0.993653	-2.17995	1.19597	0.763768	-0.317072	-0.892606
MT-CO3	Cytochrome c oxidase subunit 3	14.1346	14.1885	13.4932	14.801	13.8761	13.4212	13.6539	13.1989	13.335	12.9123	12.4855	11.3103	12.5415	14.4779	13.481	13.256	14.0784	13.7671	13.5193	13.1474	+	0.454603		0.582157		0.780895	aerobic electron transport chain;aerobic respiration;biosynthetic process;cellular biosynthetic process;cellular component assembly;cellular component assembly at cellular level;cellular component organization;cellular component organization at cellular level;cellular component organization or biogenesis;cellular component organization or biogenesis at cellular level;cellular macromolecular compl…	catalytic activity;cation transmembrane transporter activity;cytochrome-c oxidase activity;heme-copper terminal oxidase activity;hydrogen ion transmembrane transporter activity;inorganic cation transmembrane transporter activity;ion transmembrane transporter activity;monovalent inorganic cation transmembrane transporter activity;oxidoreductase activity;oxidoreductase activity, acting on a heme gr…	cell part;cytoplasmic part;integral to membrane;intracellular organelle part;intracellular part;intrinsic to membrane;macromolecular complex;membrane;membrane part;mitochondrial inner membrane;mitochondrial membrane;mitochondrial part;organelle inner membrane;organelle membrane;organelle part;protein complex;respiratory chain complex IV	Alzheimer's disease;Cardiac muscle contraction;Huntington's disease;Oxidative phosphorylation;Parkinson's disease		REACT_22393;REACT_355377	6835.26	11741.3	15035.7	Tumorale_Normale	2.58069	0.0504507	-1.30773	-2.42952	2.0055	0.0868341	-1.04468	-1.9505	0.491732	0.940059	-0.263048	-0.578347
HAAO	3-hydroxyanthranilate 3,4-dioxygenase	13.5952	13.4516	13.6143	13.3455	13.7117	13.8243	13.8149	12.5731	12.6817	12.2093	12.3636	13.3547	11.3338	12.8335	13.169	12.3205	13.3951	13.5356	13.9341	13.5585	+	0.453084		0.527429		0.859042	amine catabolic process;amine metabolic process;anatomical structure homeostasis;anthranilate metabolic process;aromatic amino acid family catabolic process;aromatic amino acid family metabolic process;aromatic compound catabolic process;benzene-containing compound metabolic process;benzoate metabolic process;biological regulation;biosynthetic process;carboxylic acid biosynthetic process;carboxyl…	3-hydroxyanthranilate 3,4-dioxygenase activity;binding;catalytic activity;cation binding;dioxygenase activity;electron carrier activity;ferrous iron binding;ion binding;iron ion binding;metal ion binding;oxidoreductase activity;oxidoreductase activity, acting on single donors with incorporation of molecular oxygen;oxidoreductase activity, acting on single donors with incorporation of molecular ox…	cell part;cytoplasmic part;cytosol;extracellular membrane-bounded organelle;extracellular organelle;extracellular region part;extracellular vesicular exosome;intracellular organelle part;intracellular part;membrane;membrane-bounded organelle;membrane-bounded vesicle;mitochondrial membrane;mitochondrial part;organelle;organelle membrane;organelle part;vesicle	Tryptophan metabolism		REACT_916	5681.87	10772.8	12540.4	Tumorale_Normale	3.14753	0.0383301	-1.20314	-2.6208	1.53389	0.132266	-0.830099	-1.56214	0.978335	0.751431	-0.373037	-0.903632
VAT1L	Synaptic vesicle membrane protein VAT-1 homolog-like	13.063	12.1144	12.6875	12.7288	13.2423	13.176	12.7788	11.4445	11.8819	12.307	11.4569	10.3806	11.7641	12.6393	11.6601	11.7718	12.4129	12.9622	11.9999	12.1092	+	0.44747		0.711759		0.628681		binding;catalytic activity;cation binding;ion binding;metal ion binding;oxidoreductase activity;transition metal ion binding;zinc ion binding					3144.6	4418.07	7027.52	Tumorale_Normale	2.99478	0.0382745	-1.28806	-2.62453	1.29323	0.183433	-0.683018	-1.33459	1.65553	0.449109	-0.605042	-1.406
ACSF2	Medium-chain acyl-CoA ligase ACSF2, mitochondrial	16.2282	15.5668	15.6876	15.8053	15.7882	15.8696	15.8609	15.1412	15.2207	14.9438	13.4895	14.2538	13.0594	15.5254	15.7414	15.1231	15.592	15.774	15.9664	15.7901	+	0.445768		0.465955		0.956674	carboxylic acid metabolic process;cellular ketone metabolic process;cellular lipid metabolic process;cellular metabolic process;cellular process;fatty acid metabolic process;lipid metabolic process;metabolic process;monocarboxylic acid metabolic process;organic acid metabolic process;oxoacid metabolic process;primary metabolic process;small molecule metabolic process	adenyl nucleotide binding;adenyl ribonucleotide binding;ATP binding;binding;catalytic activity;ligase activity;nucleotide binding;purine nucleotide binding;purine ribonucleoside triphosphate binding;purine ribonucleotide binding;ribonucleotide binding	cell part;cytoplasmic part;intracellular membrane-bounded organelle;intracellular organelle;intracellular part;membrane-bounded organelle;mitochondrion;organelle				25525.7	54781.5	57262.4	Tumorale_Normale	2.82691	0.0356596	-1.47813	-2.67742	2.37813	0.0687619	-1.29324	-2.31158	0.755498	0.939119	-0.18489	-0.562929
SCG2	Secretogranin-2	13.8408	13.9779	14.6582	13.5439	14.2064	14.5019	13.8161	13.0426	13.2613	13.2675	12.4879	12.521	11.592	14.0338	14.0788	13.6968	13.7172	14.5383	14.6055	13.3637	+	0.443604		0.426745		1.03951	anatomical structure formation involved in morphogenesis;angiogenesis;biological regulation;cell chemotaxis;cell migration;cell motility;cellular component movement;cellular process;cellular response to chemical stimulus;cellular response to stimulus;chemotaxis;defense response;developmental process;endothelial cell migration;eosinophil chemotaxis;eosinophil migration;establishment of localizatio…	binding;chemoattractant activity;cytokine activity;protein binding;receptor binding	cell part;cytoplasmic membrane-bounded vesicle;cytoplasmic part;cytoplasmic vesicle;extracellular region part;extracellular space;intracellular membrane-bounded organelle;intracellular organelle;intracellular part;membrane-bounded organelle;membrane-bounded vesicle;organelle;stored secretory granule;vesicle		PCI-PSA-SCG2 complex		7157.53	16772.4	16134.9	Tumorale_Normale	3.22126	0.0318873	-1.38251	-2.81498	2.89938	0.0669867	-1.30949	-2.59463	0.122145	1	-0.0730147	-0.170385
DPT	Dermatopontin	16.7598	16.4786	16.6368	16.4532	17.5632	18.0426	17.2457	15.4001	15.6983	15.6972	16.527	14.5728	14.5122	16.4111	16.5897	15.2193	15.6951	16.9361	17.3386	17.0666	+	0.434216		0.488552		0.888781	biological adhesion;biological regulation;cell adhesion;cellular component organization;cellular component organization at cellular level;cellular component organization or biogenesis;cellular component organization or biogenesis at cellular level;cellular process;collagen fibril organization;extracellular matrix organization;extracellular structure organization;negative regulation of biological …		extracellular matrix;extracellular membrane-bounded organelle;extracellular organelle;extracellular region part;extracellular space;extracellular vesicular exosome;membrane-bounded organelle;membrane-bounded vesicle;organelle;proteinaceous extracellular matrix;vesicle				48184.6	98627.3	110969	Tumorale_Normale	2.88006	0.0323243	-1.62442	-2.79917	1.5311	0.113794	-1.06394	-1.70134	0.809482	0.684853	-0.56048	-0.984378
DCN	Decorin	20.6481	20.167	19.9418	20.004	21.115	21.5508	20.471	19.3648	19.3551	19.1162	20.019	16.9758	18.4902	20.7596	20.2856	19.2003	20.0331	21.2386	21.2252	19.6353	+	0.426196		0.484641		0.879405	aging;amine metabolic process;aminoglycan biosynthetic process;aminoglycan catabolic process;aminoglycan metabolic process;anatomical structure development;anatomical structure morphogenesis;biological regulation;biosynthetic process;carbohydrate biosynthetic process;carbohydrate catabolic process;carbohydrate metabolic process;catabolic process;cellular biosynthetic process;cellular catabolic pr…	binding;carbohydrate binding;extracellular matrix binding;glycosaminoglycan binding;pattern binding;polysaccharide binding	anchoring collagen;cell part;collagen;collagen type VI;cytoplasmic part;extracellular matrix part;extracellular region;extracellular region part;extracellular space;Golgi apparatus part;Golgi lumen;intracellular organelle lumen;intracellular organelle part;intracellular part;lysosomal lumen;membrane-enclosed lumen;organelle lumen;organelle part;vacuolar lumen;vacuolar part	TGF-beta signaling pathway		REACT_118572;REACT_120800;REACT_120888;REACT_120989;REACT_121408;REACT_163906;REACT_267648;REACT_267917;REACT_268113;REACT_268678;REACT_268749	619433	1.27813e+06	1.4534e+06	Tumorale_Normale	2.36293	0.0446667	-1.66995	-2.50457	1.79949	0.0774609	-1.45283	-2.04563	0.243966	1	-0.217123	-0.379616
FAM98C	Protein FAM98C	12.4269	12.7151	12.1888	12.8387	13.1435	12.8373	12.9169	11.8425	11.7537	10.8678	11.655	11.5509	10.1946	12.574	12.2997	12.0981	11.9751	12.6537	12.5578	13.0578	+	0.425311		0.516231		0.823877							3112.57	6029.41	7318.34	Tumorale_Normale	3.47454	0.0272143	-1.41315	-2.96757	2.6932	0.0667114	-1.1487	-2.36375	0.753546	0.897951	-0.264446	-0.688527
NDUFB7	NADH dehydrogenase [ubiquinone] 1 beta subcomplex subunit 7	16.0081	16.681	15.9922	15.7585	17.0668	16.5011	16.3553	15.7282	14.974	14.3053	15.7745	15.0274	15.1982	15.2277	16.1777	15.5974	14.4528	16.9341	16.7732	16.1599	+	0.42338		0.484788		0.873331	cellular metabolic process;cellular process;electron transport chain;generation of precursor metabolites and energy;metabolic process;mitochondrial electron transport, NADH to ubiquinone;oxidation-reduction process;respiratory electron transport chain;small molecule metabolic process	catalytic activity;NADH dehydrogenase (quinone) activity;NADH dehydrogenase (ubiquinone) activity;NADH dehydrogenase activity;oxidoreductase activity;oxidoreductase activity, acting on NADH or NADPH;oxidoreductase activity, acting on NADH or NADPH, quinone or similar compound as acceptor	cell part;cytoplasmic part;intracellular membrane-bounded organelle;intracellular organelle;intracellular organelle part;intracellular part;macromolecular complex;membrane;membrane part;membrane-bounded organelle;membrane-enclosed lumen;mitochondrial inner membrane;mitochondrial intermembrane space;mitochondrial membrane;mitochondrial membrane part;mitochondrial part;mitochondrial respiratory cha…	Alzheimer's disease;Huntington's disease;Oxidative phosphorylation;Parkinson's disease	Respiratory chain complex I (beta subunit) mitochondrial;Respiratory chain complex I (holoenzyme), mitochondrial	REACT_22393	35494.9	73217.5	83837	Tumorale_Normale	2.84601	0.0494222	-1.16965	-2.45274	0.984929	0.228751	-0.735312	-1.19709	0.573015	0.863645	-0.434333	-0.757548
SLC4A4	Electrogenic sodium bicarbonate cotransporter 1	14.5266	15.5957	14.8292	14.8788	14.9062	13.8997	14.3461	14.0724	13.9456	14.1085	12.6519	12.5994	13.097	14.7592	15.2322	14.4422	14.3076	14.9834	14.7226	14.9054	+	0.421503		0.442459		0.952638	anion transport;bicarbonate transport;biological regulation;cation homeostasis;cation transport;cellular cation homeostasis;cellular chemical homeostasis;cellular homeostasis;cellular ion homeostasis;cellular monovalent inorganic cation homeostasis;cellular process;chemical homeostasis;establishment of localization;homeostatic process;inorganic anion transport;ion homeostasis;ion transmembrane tr…	active transmembrane transporter activity;anion transmembrane transporter activity;anion:anion antiporter activity;anion:cation symporter activity;antiporter activity;bicarbonate transmembrane transporter activity;cation transmembrane transporter activity;inorganic anion exchanger activity;inorganic anion transmembrane transporter activity;inorganic cation transmembrane transporter activity;ion t…	basolateral plasma membrane;cell part;extracellular membrane-bounded organelle;extracellular organelle;extracellular region part;extracellular vesicular exosome;integral to membrane;integral to plasma membrane;intrinsic to membrane;intrinsic to plasma membrane;membrane;membrane part;membrane-bounded organelle;membrane-bounded vesicle;organelle;plasma membrane;plasma membrane part;vesicle	Bile secretion;Pancreatic secretion;Proximal tubule bicarbonate reclamation		REACT_19298	12269.7	27730.8	29109.5	Tumorale_Normale	2.50516	0.0510062	-1.29932	-2.38379	3.07809	0.0580645	-1.35222	-2.71833	0.0837779	1	0.0528983	0.122038
TRPM4	Transient receptor potential cation channel subfamily M member 4	14.5805	15.1196	14.1639	14.7353	14.9891	14.4054	14.61	14.3584	13.4153	14.0464	12.1543	13.2858	12.4445	14.6391	14.9256	14.1063	14.4098	14.8801	14.9195	15.008	+	0.418124		0.346734		1.20589	biological regulation;calcium ion transmembrane transport;calcium ion transport;cardiac conduction;cation transport;cell chemotaxis;cell migration;cell motility;cellular chemical homeostasis;cellular component movement;cellular homeostasis;cellular ion homeostasis;cellular macromolecule metabolic process;cellular metabolic process;cellular process;cellular protein metabolic process;cellular respo…	adenyl nucleotide binding;adenyl ribonucleotide binding;ATP binding;binding;calcium activated cation channel activity;calcium channel activity;cation channel activity;cation transmembrane transporter activity;channel activity;ion channel activity;ion transmembrane transporter activity;nucleotide binding;passive transmembrane transporter activity;purine nucleotide binding;purine ribonucleoside tri…	cell part;cytoplasmic part;endoplasmic reticulum;Golgi apparatus;integral to membrane;intracellular membrane-bounded organelle;intracellular organelle;intracellular organelle part;intracellular part;intrinsic to membrane;membrane;membrane part;membrane-bounded organelle;nuclear part;nucleoplasm;organelle;organelle part;plasma membrane			REACT_169333	10455.7	30154.8	25006.2	Tumorale_Normale	2.61605	0.0449922	-1.37359	-2.49286	2.69479	0.0637674	-1.41425	-2.56258	0.0851646	1	0.0406539	0.107915
CA4	Carbonic anhydrase 4	15.2515	16.7496	15.3049	16.1758	15.7017	15.1452	15.5398	14.8789	14.2994	14.7029	12.5142	13.3917	14.1916	15.0492	16.9321	15.6266	15.2669	15.421	15.893	15.732	+	0.408019		0.384194		1.06201	anatomical structure development;anion transport;bicarbonate transport;cellular metabolic process;cellular process;developmental process;establishment of localization;inorganic anion transport;ion transport;metabolic process;one-carbon metabolic process;organ development;organic anion transport;response to chemical stimulus;response to drug;response to endogenous stimulus;response to hormone stim…	binding;carbonate dehydratase activity;carbon-oxygen lyase activity;catalytic activity;cation binding;hydro-lyase activity;ion binding;lyase activity;metal ion binding;transition metal ion binding;zinc ion binding	anchored to external side of plasma membrane;anchored to membrane;anchored to plasma membrane;apical plasma membrane;brush border membrane;cell part;cell projection membrane;cell projection part;cell surface;cytoplasmic part;cytoplasmic vesicle membrane;cytoplasmic vesicle part;endoplasmic reticulum;endoplasmic reticulum-Golgi intermediate compartment;extracellular membrane-bounded organelle;extr…	Nitrogen metabolism		REACT_121123;REACT_121329;REACT_121380	19436.8	50591.2	47637.2	Tumorale_Normale	2.78323	0.0325263	-1.69905	-2.78298	2.73899	0.0542	-1.70653	-2.75963	0.00803833	1	0.00748266	0.0144224
PKIB	cAMP-dependent protein kinase inhibitor beta	11.1973	11.0864	11.6153	11.6546	12.112	11.0497	11.5308	10.598	10.2703	10.1793	11.1834	9.68072	8.43824	10.6181	8.47633	9.98093	10.6413	11.9647	8.93445	12.2304	+	0.404642		0.761765		0.53119	biological regulation;negative regulation of cAMP-dependent protein kinase activity;negative regulation of catalytic activity;negative regulation of kinase activity;negative regulation of molecular function;negative regulation of protein kinase activity;negative regulation of protein serine/threonine kinase activity;negative regulation of transferase activity;regulation of biological process;regu…	cAMP-dependent protein kinase inhibitor activity;enzyme inhibitor activity;enzyme regulator activity;kinase inhibitor activity;kinase regulator activity;protein kinase inhibitor activity;protein kinase regulator activity;protein serine/threonine kinase inhibitor activity	cell part;cytoplasm;intracellular membrane-bounded organelle;intracellular organelle;intracellular part;membrane-bounded organelle;nucleus;organelle				1197.26	1571.69	2958.81	Tumorale_Normale	2.42209	0.0502078	-1.40539	-2.40463	0.209466	0.691088	-0.348297	-0.396924	1.09897	0.448335	-1.05709	-1.40572
ATP8B1	Phospholipid-transporting ATPase IC	14.369	14.4857	14.2404	14.3414	14.8212	14.2212	14.5689	13.5857	13.7528	13.9633	11.5937	11.6307	12.1771	14.1857	14.0361	14.0407	13.9578	14.3565	14.521	14.786	+	0.39995		0.454134		0.880686	anatomical structure development;anatomical structure formation involved in morphogenesis;bile acid and bile salt transport;bile acid metabolic process;biological regulation;carboxylic acid metabolic process;carboxylic acid transport;cell development;cellular component organization;cellular component organization at cellular level;cellular component organization or biogenesis;cellular component o…	adenyl nucleotide binding;adenyl ribonucleotide binding;ATP binding;ATPase activity;ATPase activity, coupled;ATPase activity, coupled to movement of substances;binding;catalytic activity;cation binding;hydrolase activity;hydrolase activity, acting on acid anhydrides;hydrolase activity, acting on acid anhydrides, in phosphorus-containing anhydrides;ion binding;lipid transporter activity;magnesium …	apical plasma membrane;brush border membrane;cell part;cell projection;cell projection membrane;cell projection part;cytoplasmic part;endoplasmic reticulum;Golgi apparatus;integral to membrane;integral to plasma membrane;intracellular membrane-bounded organelle;intracellular organelle;intracellular part;intrinsic to membrane;intrinsic to plasma membrane;membrane;membrane part;membrane-bounded org…			REACT_25149	8462.63	18634.6	21159.2	Tumorale_Normale	2.61058	0.03608	-1.65152	-2.65167	2.25549	0.067634	-1.48523	-2.34963	0.592442	0.968414	-0.166292	-0.490119
ADAMDEC1	ADAM DEC1	14.063	13.0166	12.9208	13.6363	13.5373	12.9989	13.0973	11.8083	12.3719	12.0072	10.3688	10.9745	11.725	13.3471	12.9947	12.3831	12.8491	12.898	13.0802	12.7007	+	0.397755		0.456679		0.870973	biological regulation;immune response;immune system process;negative regulation of biological process;negative regulation of cell adhesion;negative regulation of cellular process;regulation of biological process;regulation of cell adhesion;regulation of cellular process;response to stimulus	binding;catalytic activity;cation binding;endopeptidase activity;hydrolase activity;ion binding;metal ion binding;metalloendopeptidase activity;metallopeptidase activity;peptidase activity;peptidase activity, acting on L-amino acid peptides;transition metal ion binding;zinc ion binding	extracellular region				3485.74	7632.82	8763.55	Tumorale_Normale	3.69104	0.0181818	-1.7817	-3.37778	3.01689	0.0593333	-1.35064	-2.68624	1.29598	0.625805	-0.431061	-1.08189
DHRS11	Dehydrogenase/reductase SDR family member 11	16.3112	16.1612	15.5132	15.8135	16.3329	15.7552	16.1443	15.3889	15.4762	15.3119	13.4959	13.9784	12.4674	15.8816	16.0045	15.425	15.3255	16.0399	15.9665	16.4376	+	0.392219		0.443661		0.88405		catalytic activity;oxidoreductase activity	extracellular region				28408.4	64031.8	72430	Tumorale_Normale	2.24478	0.0502857	-1.65138	-2.41991	1.98651	0.0759457	-1.51554	-2.19414	0.318702	1	-0.135848	-0.351591
TMOD2	Tropomodulin-2	12.1861	11.6374	12.6091	12.422	12.5681	12.7808	12.1582	10.5348	11.581	11.1446	11.9776	9.72987	10.9609	11.7453	11.9603	11.771	12.3895	12.4068	12.584	11.0869	+	0.387877		0.53417		0.72613	actin cytoskeleton organization;actin filament capping;actin filament organization;actin filament-based process;actomyosin structure organization;anatomical structure development;anatomical structure formation involved in morphogenesis;behavior;biological regulation;cell communication;cell-cell signaling;cellular component assembly;cellular component assembly at cellular level;cellular component …	binding;cytoskeletal protein binding;protein binding;tropomyosin binding	cell part;cell projection part;contractile fiber part;cytoplasmic part;cytoskeletal part;growth cone;intracellular organelle part;intracellular part;organelle part;site of polarized growth;striated muscle thin filament				2128.57	3984.82	5487.75	Tumorale_Normale	2.6893	0.0439355	-1.34925	-2.5157	1.7194	0.106584	-1.00384	-1.77427	0.741978	0.850692	-0.345412	-0.77919
MPEG1	Macrophage-expressed gene 1 protein	13.1978	12.898	13.509	13.4452	11.5957	12.8561	12.5642	11.5457	10.546	12.4027	11.5055	10.7776	11.9218	11.2707	12.9724	11.6058	13.3606	11.5759	11.9949	10.0928	+	0.386286		0.946018		0.408328			cell part;integral to membrane;intrinsic to membrane;membrane part				2948.45	3116.69	7632.82	Tumorale_Normale	2.52039	0.0475821	-1.41668	-2.46713	0.329563	0.577477	-0.389125	-0.542037	1.27078	0.380474	-1.02755	-1.51066
NDRG2	Protein NDRG2	17.2664	17.307	16.8817	17.0147	17.3928	17.2896	16.7422	16.5232	16.3085	16.2259	15.2864	15.4344	14.1207	17.1425	17.4373	16.6923	16.7827	17.2739	17.5264	16.8188	+	0.383517		0.417909		0.917703	anatomical structure development;biological regulation;cell differentiation;cell surface receptor linked signaling pathway;cellular developmental process;cellular process;cellular response to stimulus;developmental process;negative regulation of biological process;negative regulation of cell communication;negative regulation of cell proliferation;negative regulation of cellular process;negative r…		cell part;cell projection part;centrosome;cytoplasm;cytoplasmic part;cytoskeletal part;cytosol;extracellular membrane-bounded organelle;extracellular organelle;extracellular region part;extracellular vesicular exosome;Golgi apparatus;growth cone;intracellular membrane-bounded organelle;intracellular non-membrane-bounded organelle;intracellular organelle;intracellular organelle part;intracellular …				60462.9	144679	157654	Tumorale_Normale	2.823	0.0356211	-1.47789	-2.67509	2.65797	0.0645176	-1.44641	-2.56282	0.0731157	1	-0.0314751	-0.088016
PCSK1N	ProSAAS	13.7239	13.9519	13.0239	13.0609	13.9401	14.0744	13.374	12.6993	12.4188	12.4645	12.217	11.7285	12.1609	14.2725	13.4891	13.0587	12.5755	14.7213	14.276	12.1052	+	0.37828		0.445138		0.849803	biological regulation;cell surface receptor linked signaling pathway;cellular process;cellular response to stimulus;G-protein coupled receptor protein signaling pathway;hormone metabolic process;macromolecule metabolic process;metabolic process;multicellular organismal process;negative regulation of catalytic activity;negative regulation of endopeptidase activity;negative regulation of hydrolase …	binding;endopeptidase inhibitor activity;endopeptidase regulator activity;enzyme inhibitor activity;enzyme regulator activity;peptidase inhibitor activity;peptidase regulator activity;protein binding;receptor binding;serine-type endopeptidase inhibitor activity	cell part;cytoplasmic membrane-bounded vesicle;cytoplasmic part;cytoplasmic vesicle;extracellular membrane-bounded organelle;extracellular organelle;extracellular region part;extracellular space;extracellular vesicular exosome;Golgi apparatus part;intracellular membrane-bounded organelle;intracellular organelle;intracellular organelle part;intracellular part;membrane-bounded organelle;membrane-bo…				5118.22	11498	13530.2	Tumorale_Normale	4.04128	0.0235455	-1.3112	-3.12932	1.84651	0.0861592	-1.21824	-1.96832	0.0852908	1	-0.0929553	-0.154021
SIAE	Sialate O-acetylesterase	15.1673	15.3968	15.3797	14.8596	15.2088	14.9755	15.1237	14.7449	14.7982	14.1676	11.9567	13.1986	12.3719	15.2654	15.2023	15.0806	14.7277	15.4632	16.1325	15.4333	+	0.377794		0.352958		1.07036	biological regulation;carbohydrate metabolic process;metabolic process;primary metabolic process;regulation of biological process;regulation of immune system process	acetylesterase activity;carboxylic ester hydrolase activity;catalytic activity;hydrolase activity;hydrolase activity, acting on ester bonds;short-chain carboxylesterase activity;sialate O-acetylesterase activity	cell part;cytoplasmic part;extracellular membrane-bounded organelle;extracellular organelle;extracellular region part;extracellular space;extracellular vesicular exosome;intracellular membrane-bounded organelle;intracellular organelle;intracellular part;lysosome;lytic vacuole;membrane-bounded organelle;membrane-bounded vesicle;organelle;vacuole;vesicle				13901.7	39386.1	36797	Tumorale_Normale	2.29602	0.0499143	-1.61914	-2.43873	2.4194	0.0662632	-1.78967	-2.59355	0.443307	0.983652	0.170531	0.449593
SELENBP1	Methanethiol oxidase	19.6654	18.8747	18.5997	18.7444	19.1871	19.2702	19.0421	18.1043	18.5541	17.6794	16.2989	17.553	15.5208	19.0055	18.9977	18.6094	18.0388	18.9959	19.4027	19.1427	+	0.372544		0.384188		0.969693	establishment of localization;establishment of protein localization;protein transport;transport	binding;selenium binding	cell part;cytoplasmic part;cytosol;extracellular membrane-bounded organelle;extracellular organelle;extracellular region part;extracellular space;extracellular vesicular exosome;intracellular non-membrane-bounded organelle;intracellular organelle;intracellular organelle part;intracellular part;membrane;membrane-bounded organelle;membrane-bounded vesicle;non-membrane-bounded organelle;nuclear part…				201104	523453	539813	Tumorale_Normale	2.59645	0.0356404	-1.76975	-2.70068	2.24478	0.0663235	-1.59959	-2.39716	0.352868	0.995928	-0.170155	-0.410164
CA2	Carbonic anhydrase 2	20.1478	20.6489	19.639	19.6814	20.3679	19.4945	19.6888	19.0689	18.9434	19.081	16.0836	16.3968	16.9249	19.8814	20.0046	19.5703	19.4427	20.254	20.0905	20.4285	+	0.371864	+	0.298758		1.2447	anatomical structure development;anatomical structure morphogenesis;anion transport;bicarbonate transport;biological regulation;cation homeostasis;cellular cation homeostasis;cellular chemical homeostasis;cellular homeostasis;cellular ion homeostasis;cellular metabolic process;cellular monovalent inorganic cation homeostasis;cellular process;cellular response to fluid shear stress;cellular respon…	arylesterase activity;binding;carbonate dehydratase activity;carbon-oxygen lyase activity;carboxylic ester hydrolase activity;catalytic activity;cation binding;hydrolase activity;hydrolase activity, acting on ester bonds;hydro-lyase activity;ion binding;lyase activity;metal ion binding;transition metal ion binding;zinc ion binding	apical part of cell;axon;basolateral plasma membrane;cell part;cell projection;cytoplasm;cytoplasmic part;cytosol;extracellular membrane-bounded organelle;extracellular organelle;extracellular region part;extracellular space;extracellular vesicular exosome;intracellular part;membrane;membrane part;membrane-bounded organelle;membrane-bounded vesicle;microvillus;myelin sheath;neuron projection;orga…	Nitrogen metabolism		REACT_121123;REACT_121329;REACT_121380	314270	1.05192e+06	845122	Tumorale_Adiacente;Tumorale_Normale	2.60194	0.02975	-2.20284	-2.8771	2.65465	0.0462727	-2.20335	-2.91566	0.000820105	1	0.000513077	0.00124375
GGT6	Glutathione hydrolase 6	15.0863	14.2361	15.2583	15.9264	15.339	15.3871	14.9917	14.1005	13.8585	13.9561	13.7379	12.6318	13.3843	14.5931	13.8795	14.962	14.6847	13.7606	13.5836	14.0395	+	0.363785		0.846722		0.42964	alkene biosynthetic process;amine biosynthetic process;amine metabolic process;biosynthetic process;carboxylic acid biosynthetic process;carboxylic acid metabolic process;cellular alkene metabolic process;cellular amine metabolic process;cellular amino acid biosynthetic process;cellular amino acid metabolic process;cellular biosynthetic process;cellular ketone metabolic process;cellular lipid met…	catalytic activity;gamma-glutamyltransferase activity;transferase activity;transferase activity, transferring acyl groups;transferase activity, transferring amino-acyl groups	anchored to external side of plasma membrane;anchored to membrane;anchored to plasma membrane;cell part;extracellular membrane-bounded organelle;extracellular organelle;extracellular region part;extracellular vesicular exosome;integral to membrane;intrinsic to external side of plasma membrane;intrinsic to membrane;intrinsic to plasma membrane;membrane part;membrane-bounded organelle;membrane-boun…	Arachidonic acid metabolism;Cyanoamino acid metabolism;Glutathione metabolism;Taurine and hypotaurine metabolism		REACT_264461;REACT_6960	14257.8	16838.8	39192.8	Tumorale_Normale	3.64424	0.0226	-1.56346	-3.1832	1.1775	0.221559	-0.603202	-1.21582	2.32555	0.214508	-0.960254	-2.01055
UGDH	UDP-glucose 6-dehydrogenase	19.3571	18.7313	19.1263	19.3331	19.1635	18.6806	18.9489	17.8677	18.3847	18.706	16.0839	16.8181	17.4282	19.0866	18.6074	18.9666	19.0137	18.7534	19.1012	19.3866	+	0.363071		0.392543		0.92492	alcohol metabolic process;amine metabolic process;aminoglycan biosynthetic process;aminoglycan metabolic process;anatomical structure morphogenesis;biosynthetic process;carbohydrate biosynthetic process;carbohydrate metabolic process;carboxylic acid biosynthetic process;carboxylic acid metabolic process;cellular biosynthetic process;cellular carbohydrate metabolic process;cellular glucuronidation…	binding;catalytic activity;coenzyme binding;cofactor binding;electron carrier activity;NAD binding;nucleotide binding;oxidoreductase activity;oxidoreductase activity, acting on CH-OH group of donors;oxidoreductase activity, acting on the CH-OH group of donors, NAD or NADP as acceptor;UDP-glucose 6-dehydrogenase activity	cell part;cytoplasmic part;cytosol;extracellular membrane-bounded organelle;extracellular organelle;extracellular region part;extracellular vesicular exosome;intracellular organelle part;intracellular part;membrane-bounded organelle;membrane-bounded vesicle;nuclear part;nucleoplasm;organelle;organelle part;vesicle	Amino sugar and nucleotide sugar metabolism;Ascorbate and aldarate metabolism;Pentose and glucuronate interconversions;Starch and sucrose metabolism		REACT_6737	207769	529290	572256	Tumorale_Normale	2.6023	0.0419823	-1.50059	-2.5639	2.49972	0.064177	-1.43984	-2.46922	0.17251	1	-0.0607444	-0.178631
NMES1	Normal mucosa of esophagus-specific gene 1 protein	18.9711	18.996	18.622	18.4752	18.9759	18.3217	18.6952	18.3328	18.2312	17.5987	15.4587	16.7205	14.1207	18.7675	18.655	18.3655	18.2585	18.7871	18.7618	18.7151	+	0.361036		0.35609		1.01389			cell part;cytoplasmic part;intracellular membrane-bounded organelle;intracellular organelle;intracellular part;membrane-bounded organelle;mitochondrion;nucleus;organelle				153238	430335	424440	Tumorale_Normale	1.99923	0.0502659	-1.9787	-2.36319	1.88195	0.0726327	-1.87203	-2.24517	0.368947	1	-0.106668	-0.323322
LILRB5	Leukocyte immunoglobulin-like receptor subfamily B member 5	13.0196	13.1811	13.5672	13.8492	13.0103	12.1052	12.5164	11.4712	11.8581	11.9307	11.5982	10.1199	9.63304	12.0646	12.7812	9.49331	13.0189	12.6259	12.2879	10.99	+	0.357619		0.593861		0.602194	biological regulation;cell surface receptor linked signaling pathway;cellular process;cellular response to stimulus;defense response;immune system process;regulation of biological process;regulation of cellular process;response to stimulus;response to stress;signal transduction	molecular transducer activity;receptor activity;signal transducer activity;signaling receptor activity;transmembrane signaling receptor activity	cell part;integral to membrane;intrinsic to membrane;membrane part	Osteoclast differentiation		REACT_11152	2969.69	5000.65	8304.05	Tumorale_Normale	2.97318	0.0251321	-1.93372	-3.02375	0.629826	0.330014	-0.792712	-0.95479	1.30573	0.352454	-1.14101	-1.57983
KRTCAP3	Keratinocyte-associated protein 3	14.2882	14.8971	13.2695	13.0113	14.5475	13.3997	14.4872	12.8783	13.1925	12.6735	11.6109	12.9045	11.785	10.2687	12.8817	13.121	10.107	13.0412	13.5142	13.7279	+	0.351435		0.834122		0.421323			cell part;integral to membrane;intrinsic to membrane;membrane part				7031.08	8429.32	20006.8	Tumorale_Normale	2.52217	0.044315	-1.47835	-2.50454	0.0688162	0.891399	0.127209	0.145761	1.55777	0.234177	-1.60556	-1.90897
ADH6	Alcohol dehydrogenase 6	13.6649	13.6833	13.0973	13.2261	13.6353	13.1798	13.7837	12.6772	12.8479	12.5686	11.4603	10.8161	10.4876	12.5087	13.8485	13.2246	13.1952	13.1959	13.5748	14.0603	+	0.349426		0.464502		0.752258	alcohol metabolic process;cellular metabolic process;cellular process;ethanol metabolic process;ethanol oxidation;metabolic process;oxidation-reduction process;primary alcohol metabolic process;response to chemical stimulus;response to ethanol;response to organic substance;response to stimulus;small molecule metabolic process;xenobiotic metabolic process	alcohol binding;alcohol dehydrogenase (NAD) activity;alcohol dehydrogenase activity, zinc-dependent;binding;catalytic activity;cation binding;ethanol binding;ion binding;metal ion binding;oxidoreductase activity;oxidoreductase activity, acting on CH-OH group of donors;oxidoreductase activity, acting on the CH-OH group of donors, NAD or NADP as acceptor;transition metal ion binding;zinc ion binding	cell part;cytoplasmic part;cytosol;extracellular membrane-bounded organelle;extracellular organelle;extracellular region part;extracellular vesicular exosome;intracellular part;membrane-bounded organelle;membrane-bounded vesicle;organelle;vesicle	Drug metabolism - cytochrome P450;Fatty acid metabolism;Glycolysis / Gluconeogenesis;Metabolism of xenobiotics by cytochrome P450;Retinol metabolism;Tyrosine metabolism		REACT_34	4446.2	9571.97	12724.3	Tumorale_Normale	2.76863	0.0323855	-1.6576	-2.75153	2.35243	0.0654454	-1.56297	-2.44769	0.169446	1	-0.0946327	-0.224447
CALB2	Calretinin	14.2515	14.3697	15.5894	13.9802	14.7205	14.4571	14.5394	13.8873	13.3446	13.8233	12.2043	12.3601	11.6345	14.0727	14.7752	14.7718	14.3262	14.7701	14.8194	14.0563	+	0.348118		0.280223		1.24229	biological regulation;calcium ion homeostasis;cation homeostasis;cellular calcium ion homeostasis;cellular cation homeostasis;cellular chemical homeostasis;cellular divalent inorganic cation homeostasis;cellular homeostasis;cellular ion homeostasis;cellular metal ion homeostasis;cellular process;chemical homeostasis;cytosolic calcium ion homeostasis;divalent inorganic cation homeostasis;homeostat…	binding;calcium ion binding;cation binding;ion binding;metal ion binding	cell junction;cell part;cell-cell junction;cytoplasm;gap junction;intracellular membrane-bounded organelle;intracellular organelle;intracellular part;membrane-bounded organelle;nucleus;organelle				7829.73	27941.1	22491.6	Tumorale_Normale	2.76034	0.0318049	-1.68256	-2.76007	2.90763	0.0507925	-1.63742	-2.82318	0.0704888	1	-0.0451388	-0.104038
UCHL1	Ubiquitin carboxyl-terminal hydrolase isozyme L1	15.6417	15.1519	15.7631	15.259	15.6262	16.9632	15.3364	14.2205	13.4472	14.4136	15.3065	10.8172	13.9381	15.6381	15.2898	14.8136	15.1826	15.9281	16.3418	14.264	+	0.343885		0.43419		0.792015	adult behavior;adult locomotory behavior;adult walking behavior;anatomical structure development;axon cargo transport;axon target recognition;axon transport of mitochondrion;behavior;biological regulation;catabolic process;cell communication;cell development;cell proliferation;cellular catabolic process;cellular component movement;cellular developmental process;cellular macromolecule catabolic pr…	adrenergic receptor binding;alpha-2A adrenergic receptor binding;binding;catalytic activity;cysteine-type endopeptidase activity;cysteine-type peptidase activity;endopeptidase activity;enzyme binding;exopeptidase activity;G-protein-coupled receptor binding;hydrolase activity;ligase activity;omega peptidase activity;peptidase activity;peptidase activity, acting on L-amino acid peptides;protein bin…	axon;cell body;cell part;cell projection;cytoplasm;cytoplasmic part;cytosol;endoplasmic reticulum membrane;endoplasmic reticulum part;extracellular membrane-bounded organelle;extracellular organelle;extracellular region part;extracellular vesicular exosome;intracellular organelle part;intracellular part;membrane;membrane part;membrane-bounded organelle;membrane-bounded vesicle;neuron projection;n…	Parkinson's disease			17392.8	40057.9	50577.2	Tumorale_Normale	2.04416	0.0502821	-1.98681	-2.39902	1.59414	0.08605	-1.66066	-1.97005	0.432763	0.943781	-0.32615	-0.593491
CADM1	Cell adhesion molecule 1	13.3224	12.3584	13.4622	12.5872	12.8449	13.9718	12.515	11.2522	11.4595	12.5833	11.3378	10.2632	10.4745	12.5279	12.406	12.5445	12.616	13.1881	13.1931	12.0422	+	0.341684		0.420779		0.812027	adherens junction organization;anatomical structure development;anatomical structure morphogenesis;apoptosis;biological adhesion;biological regulation;bone development;brain development;calcium-independent cell-cell adhesion;cell adhesion;cell death;cell differentiation;cell growth;cell junction assembly;cell junction organization;cell morphogenesis;cell recognition;cell-cell adhesion;cell-cell j…	binding;identical protein binding;PDZ domain binding;protein binding;protein dimerization activity;protein domain specific binding;protein homodimerization activity;receptor binding	axon;basolateral plasma membrane;cell junction;cell part;cell projection;cell-cell junction;clathrin-coated vesicle;coated vesicle;cytoplasmic membrane-bounded vesicle;cytoplasmic part;cytoplasmic vesicle;dendrite;extracellular membrane-bounded organelle;extracellular organelle;extracellular region part;extracellular vesicular exosome;integral to membrane;intracellular membrane-bounded organelle;…	Cell adhesion molecules (CAMs)		REACT_19195;REACT_19268	2513.77	5974.08	7356.99	Tumorale_Normale	3.06228	0.0261481	-1.78042	-2.99959	2.68652	0.0630805	-1.41698	-2.55983	0.680461	0.858584	-0.363437	-0.767459
ABCB1	ATP-dependent translocase ABCB1	13.1825	12.8703	11.8141	13.3349	13.9111	12.7139	13.0432	11.167	11.8484	12.0373	11.0298	11.7371	10.5628	12.8877	11.4489	11.3062	12.619	13.3633	13.3441	13.3799	+	0.338406		0.37692		0.897821	cell cycle process;cell proliferation;cellular process;drug transmembrane transport;drug transport;establishment of localization;G2/M transition of mitotic cell cycle;metabolic process;response to chemical stimulus;response to drug;response to stimulus;small molecule metabolic process;stem cell proliferation;transmembrane transport;transport	active transmembrane transporter activity;adenyl nucleotide binding;adenyl ribonucleotide binding;ATP binding;ATPase activity;ATPase activity, coupled;ATPase activity, coupled to movement of substances;ATPase activity, coupled to transmembrane movement of substances;binding;catalytic activity;drug transmembrane transporter activity;hydrolase activity;hydrolase activity, acting on acid anhydrides;…	cell part;cell surface;extracellular membrane-bounded organelle;extracellular organelle;extracellular region part;extracellular vesicular exosome;integral to membrane;intrinsic to membrane;membrane;membrane part;membrane-bounded organelle;membrane-bounded vesicle;organelle;plasma membrane;vesicle	ABC transporters;Bile secretion		REACT_120801;REACT_15480	2856.49	7578.52	8441.01	Tumorale_Normale	3.16477	0.026623	-1.58433	-2.93737	1.82214	0.0873674	-1.22421	-1.95696	0.392823	0.945	-0.36012	-0.583662
UGT2A3	UDP-glucuronosyltransferase 2A3	14.9952	14.501	15.1259	14.8526	14.8544	14.6987	14.8219	13.5376	14.1462	13.6806	12.2643	12.3341	12.9463	14.3782	14.2468	14.7257	14.5354	14.4097	14.8613	14.8053	+	0.334351		0.416571		0.802626	alcohol metabolic process;aromatic compound biosynthetic process;biosynthetic process;carbohydrate metabolic process;carboxylic acid metabolic process;cellular aromatic compound metabolic process;cellular biosynthetic process;cellular carbohydrate metabolic process;cellular glucuronidation;cellular ketone metabolic process;cellular metabolic process;cellular process;cellular response to chemical …	catalytic activity;glucuronosyltransferase activity;transferase activity;transferase activity, transferring glycosyl groups;transferase activity, transferring hexosyl groups;UDP-glycosyltransferase activity	cell part;integral to membrane;intracellular membrane-bounded organelle;intracellular organelle;intracellular part;intrinsic to membrane;membrane part;membrane-bounded organelle;organelle	Ascorbate and aldarate metabolism;Drug metabolism - cytochrome P450;Drug metabolism - other enzymes;Metabolism of xenobiotics by cytochrome P450;Other types of O-glycan biosynthesis;Pentose and glucuronate interconversions;Porphyrin and chlorophyll metabolism;Retinol metabolism;Starch and sucrose metabolism;Steroid hormone biosynthesis			9891.91	23746.1	29585.4	Tumorale_Normale	3.82781	0.01875	-1.68415	-3.38154	3.17218	0.0515556	-1.41455	-2.81602	1.40107	0.799709	-0.269605	-0.850814
ASPA	Aspartoacylase	12.1765	11.9322	12.8862	12.9917	12.2011	12.2147	12.1419	10.8888	11.4591	12.2423	10.247	8.78615	9.53485	11.8023	12.4834	12.1599	13.1948	12.4178	12.5366	11.3289	+	0.33038		0.284302		1.16207	amine catabolic process;amine metabolic process;aspartate catabolic process;aspartate family amino acid catabolic process;aspartate family amino acid metabolic process;aspartate metabolic process;axon ensheathment;axon ensheathment in central nervous system;biological regulation;carboxylic acid catabolic process;carboxylic acid metabolic process;catabolic process;cellular amine metabolic process;…	aminoacylase activity;aspartoacylase activity;binding;catalytic activity;cation binding;hydrolase activity;hydrolase activity, acting on carbon-nitrogen (but not peptide) bonds;hydrolase activity, acting on carbon-nitrogen (but not peptide) bonds, in linear amides;hydrolase activity, acting on ester bonds;ion binding;metal ion binding	cell part;cytoplasm;extracellular membrane-bounded organelle;extracellular organelle;extracellular region part;extracellular vesicular exosome;intracellular membrane-bounded organelle;intracellular organelle;intracellular part;membrane-bounded organelle;membrane-bounded vesicle;nucleus;organelle;vesicle	Alanine, aspartate and glutamate metabolism;Histidine metabolism			1555.65	5471.8	4708.66	Tumorale_Normale	2.41493	0.0388952	-1.83711	-2.61009	2.12878	0.0672908	-1.74844	-2.38108	0.125154	1	-0.0886707	-0.188048
PTP4A2	Protein tyrosine phosphatase type IVA 2	13.8962	13.8886	12.9514	14.1648	14.3166	14.2023	13.9372	13.6787	11.4437	12.3246	12.3433	12.717	9.14012	13.0648	12.699	13.1609	12.8362	13.3912	12.6717	13.1822	+	0.329142		0.602561		0.546237	cellular macromolecule metabolic process;cellular metabolic process;cellular process;cellular protein metabolic process;dephosphorylation;macromolecule metabolic process;macromolecule modification;metabolic process;peptidyl-tyrosine dephosphorylation;phosphate-containing compound metabolic process;phosphorus metabolic process;primary metabolic process;protein dephosphorylation;protein metabolic p…	catalytic activity;hydrolase activity;hydrolase activity, acting on ester bonds;phosphatase activity;phosphoprotein phosphatase activity;phosphoric ester hydrolase activity;prenylated protein tyrosine phosphatase activity;protein tyrosine phosphatase activity	cell part;cytoplasm;cytoplasmic part;early endosome;endosome;extracellular membrane-bounded organelle;extracellular organelle;extracellular region part;extracellular vesicular exosome;intracellular membrane-bounded organelle;intracellular organelle;intracellular part;membrane;membrane-bounded organelle;membrane-bounded vesicle;organelle;plasma membrane;vesicle				5162.95	8568.34	15686.1	Tumorale_Normale	2.0885	0.0501944	-1.96691	-2.42587	0.995178	0.183098	-1.05963	-1.33753	3.16878	0.226204	-0.907285	-2.26907
MAOA	Amine oxidase [flavin-containing] A	18.8258	18.0967	17.96	18.3342	18.7699	18.5835	18.648	17.5825	18.1886	17.6032	15.2117	15.7728	15.1	18.7567	18.183	18.1116	18.0774	18.6589	18.6521	18.6886	+	0.32109		0.306179		1.0487	alcohol catabolic process;alcohol metabolic process;amine catabolic process;amine metabolic process;benzene-containing compound metabolic process;biological regulation;biosynthetic process;catabolic process;catecholamine catabolic process;catecholamine metabolic process;catechol-containing compound catabolic process;catechol-containing compound metabolic process;cell communication;cell-cell signa…	catalytic activity;oxidoreductase activity;oxidoreductase activity, acting on the CH-NH2 group of donors;oxidoreductase activity, acting on the CH-NH2 group of donors, oxygen as acceptor;primary amine oxidase activity	cell part;cytoplasmic part;integral to membrane;intracellular membrane-bounded organelle;intracellular organelle;intracellular organelle part;intracellular part;intrinsic to membrane;membrane;membrane part;membrane-bounded organelle;mitochondrial membrane;mitochondrial outer membrane;mitochondrial part;mitochondrion;organelle;organelle membrane;organelle outer membrane;organelle part;outer membra…	Arginine and proline metabolism;Drug metabolism - cytochrome P450;Glycine, serine and threonine metabolism;Histidine metabolism;Isoquinoline alkaloid biosynthesis;Phenylalanine metabolism;Tryptophan metabolism;Tyrosine metabolism		REACT_15418;REACT_15511;REACT_15532;REACT_15548;REACT_267863;REACT_416	126130	411947	392818	Tumorale_Normale	2.33771	0.0420183	-1.88328	-2.57524	2.33521	0.0657073	-1.87042	-2.56869	0.0261716	1	-0.0128632	-0.0346058
L1CAM	Neural cell adhesion molecule L1	13.6354	12.9472	14.122	13.7551	13.9751	14.9248	13.3715	12.0339	12.161	13.1422	13.6221	11.8674	10.848	13.347	13.4229	13.1205	13.8277	13.9636	14.4857	12.452	+	0.317263		0.399412		0.794324	anatomical structure development;axon guidance;biological adhesion;biological regulation;blood coagulation;cell adhesion;cell adhesion mediated by integrin;cell migration;cell motility;cell surface receptor linked signaling pathway;cell-cell adhesion;cell-cell adhesion mediated by integrin;cellular component movement;cellular process;cellular response to stimulus;chemotaxis;coagulation;developmen…	binding;carbohydrate binding;monosaccharide binding;sialic acid binding;sugar binding	adherens junction;anchoring junction;axon part;cell junction;cell part;cell projection part;cell surface;cell-substrate adherens junction;cell-substrate junction;external side of plasma membrane;focal adhesion;integral to membrane;intrinsic to membrane;membrane;membrane part;plasma membrane;plasma membrane part;presynaptic membrane;synapse part;synaptic membrane;terminal button	Axon guidance;Cell adhesion molecules (CAMs)		REACT_12560;REACT_22205;REACT_22266;REACT_22272;REACT_22365	4386.48	10982.4	13826	Tumorale_Normale	2.24691	0.0498012	-1.5396	-2.37082	1.69442	0.0943202	-1.23795	-1.88587	0.403925	0.939922	-0.301657	-0.556988
PLAT	Tissue-type plasminogen activator	12.1529	11.7992	12.4779	12.2232	12.0587	12.644	11.6746	10.7197	10.0343	10.7673	10.9064	9.82756	10.2016	11.0381	11.3728	10.6558	11.4213	11.4559	12.124	11.9985	+	0.314446		0.522131		0.602236	biological regulation;blood coagulation;cell communication;cell migration;cell motility;cell surface receptor linked signaling pathway;cell-cell signaling;cellular component movement;cellular macromolecule metabolic process;cellular metabolic process;cellular process;cellular protein metabolic process;cellular response to chemical stimulus;cellular response to corticosteroid stimulus;cellular res…	catalytic activity;endopeptidase activity;hydrolase activity;peptidase activity;peptidase activity, acting on L-amino acid peptides;serine hydrolase activity;serine-type endopeptidase activity;serine-type peptidase activity	apical part of cell;cell part;cell surface;cytoplasm;cytoplasmic membrane-bounded vesicle;cytoplasmic part;cytoplasmic vesicle;extracellular membrane-bounded organelle;extracellular organelle;extracellular region;extracellular region part;extracellular space;extracellular vesicular exosome;intracellular membrane-bounded organelle;intracellular organelle;intracellular part;membrane-bounded organel…	Complement and coagulation cascades		REACT_16888;REACT_641	1431.97	2742.55	4553.94	Tumorale_Normale	5.1469	0.0123636	-1.73773	-4.14507	2.55811	0.0758356	-1.02858	-2.19713	1.99356	0.321281	-0.709149	-1.63863
TNXB	Tenascin-X	17.0137	15.6818	15.2271	15.4012	16.5933	16.379	15.7589	14.1581	15.3335	14.009	15.6026	13.0386	13.4901	16.2848	15.2628	14.3522	14.8387	16.9006	16.2941	15.7191	+	0.313508		0.322277		0.97279	actin cytoskeleton organization;actin filament-based process;acylglycerol metabolic process;biological adhesion;biological regulation;carboxylic acid metabolic process;cell adhesion;cell-cell adhesion;cell-matrix adhesion;cell-substrate adhesion;cellular component assembly;cellular component assembly at cellular level;cellular component organization;cellular component organization at cellular lev…	binding;carbohydrate binding;glycosaminoglycan binding;heparin binding;integrin binding;pattern binding;polysaccharide binding;protein binding;protein complex binding;receptor binding	cell part;extracellular matrix;extracellular membrane-bounded organelle;extracellular organelle;extracellular region part;extracellular space;extracellular vesicular exosome;intracellular;membrane-bounded organelle;membrane-bounded vesicle;organelle;proteinaceous extracellular matrix;vesicle	ECM-receptor interaction;Focal adhesion		REACT_163906	17384	53941.2	55450	Tumorale_Normale	2.46865	0.0393645	-1.73588	-2.60251	1.62809	0.0921133	-1.39263	-1.90724	0.363586	0.940456	-0.343244	-0.550938
PDK2	[Pyruvate dehydrogenase (acetyl-transferring)] kinase isozyme 2, mitochondrial	12.2042	12.1999	12.4111	11.0291	12.1934	11.9799	12.6005	11.6443	11.7566	10.8492	9.78171	10.0522	9.36379	11.4066	11.9032	11.0251	11.1677	11.9551	12.1613	12.5144	+	0.308887		0.379416		0.814112	alcohol metabolic process;biological regulation;carbohydrate homeostasis;carbohydrate metabolic process;carboxylic acid metabolic process;cation homeostasis;cell communication;cell surface receptor linked signaling pathway;cellular carbohydrate metabolic process;cellular ketone metabolic process;cellular macromolecule metabolic process;cellular metabolic process;cellular process;cellular protein …	adenyl nucleotide binding;adenyl ribonucleotide binding;ATP binding;binding;catalytic activity;identical protein binding;kinase activity;nucleotide binding;phosphotransferase activity, alcohol group as acceptor;protein binding;protein dimerization activity;protein homodimerization activity;protein kinase activity;purine nucleotide binding;purine ribonucleoside triphosphate binding;purine ribonucl…	cell part;cytoplasm;cytoplasmic part;intracellular membrane-bounded organelle;intracellular organelle;intracellular organelle lumen;intracellular organelle part;intracellular part;macromolecular complex;membrane-bounded organelle;membrane-enclosed lumen;mitochondrial matrix;mitochondrial part;mitochondrial pyruvate dehydrogenase complex;mitochondrion;nuclear part;nucleoplasm;organelle;organelle l…			REACT_12528;REACT_267785	1453.23	3830.19	4704.74	Tumorale_Normale	2.32918	0.0506933	-1.51366	-2.40883	1.64769	0.101939	-1.15869	-1.81922	0.634806	0.881837	-0.354973	-0.736663
CD163L1	Scavenger receptor cysteine-rich type 1 protein M160	14.1065	14.3353	13.762	13.7411	14.1114	13.1473	13.1631	12.7546	12.2021	12.6388	11.8882	11.5188	11.3551	12.3007	14.3267	13.0254	13.279	13.9119	14.0154	12.9554	+	0.306014		0.4277		0.715488	biological regulation;positive regulation of defense response to virus by host;regulation of biological process;regulation of defense response;regulation of defense response to virus;regulation of defense response to virus by host;regulation of immune effector process;regulation of immune system process;regulation of multi-organism process;regulation of response to biotic stimulus;regulation of r…	cargo receptor activity;receptor activity;scavenger receptor activity	cell part;extracellular region;integral to membrane;intrinsic to membrane;membrane;membrane part;plasma membrane				4251.25	9939.79	13892.3	Tumorale_Normale	3.99411	0.0154483	-1.70706	-3.49268	2.44413	0.0667133	-1.34247	-2.37884	0.552401	0.893626	-0.364589	-0.697841
RNASE1	Ribonuclease pancreatic	13.4858	14.6531	13.8478	15.1163	14.2121	13.8322	14.6959	12.6956	12.677	13.1177	11.9297	11.5085	12.2871	12.426	14.1948	14.1078	14.3221	14.1544	15.3236	14.6395	+	0.304198	+	0.307868		0.98808		binding;catalytic activity;endonuclease activity;endonuclease activity, active with either ribo- or deoxyribonucleic acids and producing 3'-phosphomonoesters;endoribonuclease activity;endoribonuclease activity, producing 3'-phosphomonoesters;hydrolase activity;hydrolase activity, acting on ester bonds;nuclease activity;nucleic acid binding;pancreatic ribonuclease activity;ribonuclease activity	extracellular membrane-bounded organelle;extracellular organelle;extracellular region part;extracellular vesicular exosome;membrane-bounded organelle;membrane-bounded vesicle;organelle;vesicle				5773.31	18752.6	18978.8	Tumorale_Adiacente;Tumorale_Normale	3.95048	0.01408	-1.89405	-3.6134	2.87324	0.0459167	-1.79763	-2.89101	0.0900948	1	-0.096427	-0.16125
SNCG	Gamma-synuclein	14.6075	13.8697	15.0894	14.0095	14.5409	15.8853	14.7941	12.9171	12.8386	13.5951	14.6196	11.0985	12.176	14.5513	13.9076	13.9281	14.5356	14.5701	15.2758	13.9867	+	0.301637		0.31705		0.951384	adult behavior;adult locomotory behavior;aggressive behavior;behavior;behavioral interaction between organisms;biological regulation;cell communication;cell-cell signaling;cellular component organization;cellular component organization or biogenesis;cellular process;cellular response to abiotic stimulus;cellular response to chemical stimulus;cellular response to hydrostatic pressure;cellular resp…		axon part;axon terminus;cell body;cell part;cell projection part;cytoplasm;cytoplasmic part;cytoskeletal part;extracellular membrane-bounded organelle;extracellular organelle;extracellular region part;extracellular vesicular exosome;intracellular non-membrane-bounded organelle;intracellular organelle;intracellular organelle part;intracellular part;membrane;membrane-bounded organelle;membrane-boun…				7529.74	23749.3	24962.9	Tumorale_Normale	2.24128	0.0459248	-1.81104	-2.48169	1.97533	0.0762489	-1.51944	-2.18847	0.424084	0.938832	-0.291605	-0.563375
FCGBP	IgGFc-binding protein	20.1001	21.1363	20.2889	20.3797	20.5117	20.1241	20.7564	19.9994	20.4326	19.5154	14.9549	15.7504	15.696	18.9226	20.8352	20.8618	19.7877	20.1993	20.7238	21.451	+	0.294859		0.23229		1.26936			extracellular membrane-bounded organelle;extracellular organelle;extracellular region part;extracellular vesicular exosome;membrane-bounded organelle;membrane-bounded vesicle;organelle;vesicle				402268	1.73175e+06	1.36427e+06	Tumorale_Normale	1.82787	0.0504785	-2.74623	-2.38342	1.66161	0.0720571	-2.67256	-2.22531	0.0782714	1	-0.0736683	-0.134864
HMGCS2	Hydroxymethylglutaryl-CoA synthase, mitochondrial	19.732	19.9996	19.5787	19.5539	19.7145	19.3293	20.1442	19.1238	19.2028	18.7647	15.8916	14.0294	14.8333	18.3678	20.2515	18.7214	19.4683	18.8066	19.2856	20.3973	+	0.294184		0.396032		0.742828	alcohol metabolic process;biosynthetic process;cellular biosynthetic process;cellular ketone body metabolic process;cellular lipid metabolic process;cellular metabolic process;cellular process;cholesterol biosynthetic process;cholesterol metabolic process;isoprenoid biosynthetic process;isoprenoid metabolic process;ketone body biosynthetic process;lipid biosynthetic process;lipid metabolic proces…	catalytic activity;hydroxymethylglutaryl-CoA synthase activity;transferase activity;transferase activity, transferring acyl groups;transferase activity, transferring acyl groups, acyl groups converted into alkyl on transfer	cell part;cytoplasmic part;intracellular membrane-bounded organelle;intracellular organelle;intracellular organelle lumen;intracellular organelle part;intracellular part;membrane;membrane-bounded organelle;membrane-enclosed lumen;mitochondrial inner membrane;mitochondrial matrix;mitochondrial membrane;mitochondrial part;mitochondrion;organelle;organelle inner membrane;organelle lumen;organelle me…	Butanoate metabolism;Synthesis and degradation of ketone bodies;Terpenoid backbone biosynthesis;Valine, leucine and isoleucine degradation		REACT_116145;REACT_1464	253090	639064	860312	Tumorale_Normale	2.00571	0.0420826	-2.74746	-2.53801	1.55224	0.0765385	-2.35409	-2.08151	0.640892	0.856888	-0.393374	-0.771219
SLC26A2	Sulfate transporter	13.6386	14.1054	13.9857	14.471	14.6534	14.4168	13.83	12.1615	12.7549	12.4612	10.6591	11.3758	12.3133	12.4311	13.6193	12.8785	13.2178	13.8628	14.6034	14.3193	+	0.274332		0.384244		0.713953	3'-phosphoadenosine 5'-phosphosulfate biosynthetic process;3'-phosphoadenosine 5'-phosphosulfate metabolic process;amine metabolic process;aminoglycan metabolic process;anion transport;biosynthetic process;carbohydrate metabolic process;cellular biosynthetic process;cellular metabolic process;cellular nitrogen compound biosynthetic process;cellular nitrogen compound metabolic process;cellular pro…	active transmembrane transporter activity;anion transmembrane transporter activity;inorganic anion transmembrane transporter activity;ion transmembrane transporter activity;secondary active sulfate transmembrane transporter activity;secondary active transmembrane transporter activity;substrate-specific transmembrane transporter activity;substrate-specific transporter activity;sulfate transmembran…	cell part;extracellular membrane-bounded organelle;extracellular organelle;extracellular region part;extracellular vesicular exosome;integral to membrane;integral to plasma membrane;intrinsic to membrane;intrinsic to plasma membrane;membrane;membrane part;membrane-bounded organelle;membrane-bounded vesicle;organelle;plasma membrane;plasma membrane part;vesicle			REACT_19357;REACT_268059;REACT_6840	4835.32	12584	17625.8	Tumorale_Normale	4.44127	0.0136	-2.20296	-4.14585	2.45761	0.0613608	-1.60742	-2.53478	1.03708	0.600748	-0.595533	-1.13433
CADM3	Cell adhesion molecule 3	13.8718	13.3703	14.2349	14.0771	14.2628	14.5712	13.5661	12.214	12.1811	12.7889	13.099	10.7442	10.6902	13.7216	13.4941	13.1139	13.7729	14.1911	14.316	12.3729	+	0.271786		0.347731		0.781599	adherens junction organization;biological adhesion;cell adhesion;cell junction assembly;cell junction organization;cell-cell adhesion;cell-cell junction organization;cellular component assembly;cellular component assembly at cellular level;cellular component organization;cellular component organization at cellular level;cellular component organization or biogenesis;cellular component organization…	binding;identical protein binding;protein binding;protein dimerization activity;protein homodimerization activity	cell junction;cell part;cell-cell junction;integral to membrane;intrinsic to membrane;membrane;membrane part;plasma membrane	Cell adhesion molecules (CAMs)		REACT_19195;REACT_19268	4697.39	13508.7	17283.4	Tumorale_Normale	3.30395	0.0194286	-2.04054	-3.29537	2.25792	0.0651515	-1.616	-2.41292	0.747872	0.794302	-0.424543	-0.853819
CA12	Carbonic anhydrase 12	15.12	14.8236	15.4115	15.0946	15.3318	14.5389	14.9648	14.0898	14.6017	13.9551	11.186	11.2508	11.5594	15.104	14.6861	14.7824	14.3726	14.6991	14.7524	15.1895	+	0.270087		0.342387		0.788837	anion homeostasis;anion transport;bicarbonate transport;biological regulation;cellular metabolic process;cellular process;chemical homeostasis;chloride ion homeostasis;establishment of localization;homeostatic process;inorganic anion transport;ion homeostasis;ion transport;metabolic process;monovalent inorganic anion homeostasis;one-carbon metabolic process;organic anion transport;regulation of b…	binding;carbonate dehydratase activity;carbon-oxygen lyase activity;catalytic activity;cation binding;hydro-lyase activity;ion binding;lyase activity;metal ion binding;transition metal ion binding;zinc ion binding	cell part;integral to membrane;intrinsic to membrane;membrane;membrane part;plasma membrane	Nitrogen metabolism		REACT_121123	9450	27600.4	34988.7	Tumorale_Normale	2.45788	0.0325333	-2.26695	-2.79105	2.16301	0.0631321	-2.02421	-2.49812	0.855079	0.899398	-0.242736	-0.686808
HSD11B2	11-beta-hydroxysteroid dehydrogenase type 2	17.6434	17.8051	17.3188	17.8832	17.7591	17.3236	17.5791	16.5068	16.8671	17.1696	13.6375	14.0344	12.8936	16.9827	17.7389	17.3012	17.2186	17.1967	17.2655	17.5488	+	0.268393		0.348763		0.769557	biological regulation;biosynthetic process;C21-steroid hormone biosynthetic process;C21-steroid hormone metabolic process;cellular biosynthetic process;cellular hormone metabolic process;cellular metabolic process;cellular process;endocrine process;female pregnancy;glucocorticoid biosynthetic process;glucocorticoid metabolic process;hormone biosynthetic process;hormone metabolic process;lipid bio…	11-beta-hydroxysteroid dehydrogenase [NAD(P)] activity;binding;catalytic activity;coenzyme binding;cofactor binding;lipid binding;NAD binding;nucleotide binding;oxidoreductase activity;oxidoreductase activity, acting on CH-OH group of donors;oxidoreductase activity, acting on the CH-OH group of donors, NAD or NADP as acceptor;steroid binding;steroid dehydrogenase activity;steroid dehydrogenase ac…	cell part;cytoplasmic part;endoplasmic reticulum;intracellular membrane-bounded organelle;intracellular organelle;intracellular part;membrane-bounded organelle;organelle	Aldosterone-regulated sodium reabsorption;Steroid hormone biosynthesis			54949.6	157555	204735	Tumorale_Normale	2.25498	0.035828	-2.43121	-2.6791	1.92947	0.0676842	-2.13694	-2.35138	1.41402	0.752953	-0.294276	-0.900834
MOGAT2	2-acylglycerol O-acyltransferase 2	12.2578	12.4134	11.9056	12.4025	12.7613	12.2191	12.2605	11.4975	11.8038	10.9859	8.38268	8.92317	9.20733	11.9536	11.7027	11.9732	11.551	11.4633	12.0578	11.6943	+	0.266908		0.392895		0.679337	acylglycerol biosynthetic process;acylglycerol metabolic process;alcohol metabolic process;alditol metabolic process;biosynthetic process;carbohydrate metabolic process;cellular biosynthetic process;cellular carbohydrate metabolic process;cellular lipid metabolic process;cellular metabolic process;cellular process;diacylglycerol biosynthetic process;diacylglycerol metabolic process;digestive syst…	2-acylglycerol O-acyltransferase activity;acetyltransferase activity;acylglycerol O-acyltransferase activity;catalytic activity;O-acyltransferase activity;transferase activity;transferase activity, transferring acyl groups;transferase activity, transferring acyl groups other than amino-acyl groups	cell part;cytoplasmic part;endoplasmic reticulum;endoplasmic reticulum membrane;endoplasmic reticulum part;integral to membrane;intracellular membrane-bounded organelle;intracellular organelle;intracellular organelle part;intracellular part;intrinsic to membrane;membrane;membrane part;membrane-bounded organelle;organelle;organelle membrane;organelle part	Fat digestion and absorption			1309.61	3333.22	4906.57	Tumorale_Normale	2.6033	0.0293939	-2.18378	-2.87154	1.86613	0.0747309	-1.63747	-2.15957	2.91159	0.317061	-0.54631	-1.65555
SYP	Synaptophysin	9.61039	10.077	11.9742	11.672	10.7872	12.0587	10.7547	9.94968	7.69265	5.67066	10.348	7.37203	9.51153	10.0675	10.9879	10.2132	10.6109	10.5976	10.847	9.66399	+	0.265052		0.302278		0.876849	biological regulation;cellular component organization;cellular component organization at cellular level;cellular component organization or biogenesis;cellular component organization or biogenesis at cellular level;cellular membrane organization;cellular process;cellular response to chemical stimulus;cellular response to organic substance;cellular response to stimulus;developmental maturation;deve…	binding;cholesterol binding;lipid binding;protein binding;protein self-association;steroid binding;sterol binding;transporter activity	cell junction;cell part;cell projection;cell projection part;clathrin coated vesicle membrane;clathrin-coated vesicle;coated vesicle;coated vesicle membrane;cytoplasmic membrane-bounded vesicle;cytoplasmic part;cytoplasmic vesicle;cytoplasmic vesicle membrane;cytoplasmic vesicle part;excitatory synapse;integral to membrane;integral to organelle membrane;integral to synaptic vesicle membrane;intra…				468.384	1549.51	1767.14	Tumorale_Normale	2.12975	0.0388679	-2.56652	-2.60825	1.78921	0.0741395	-2.00279	-2.20904	0.734849	0.725542	-0.563722	-0.939519
FUCA1	Tissue alpha-L-fucosidase	18.2867	17.4691	17.7371	16.8158	17.3348	17.203	16.5065	15.9979	15.8415	16.1008	14.2973	14.694	13.9543	17.242	17.7209	16.7417	17.1448	17.4249	18.4823	16.833	+	0.257769	+	0.274895		0.937701	alcohol metabolic process;amine metabolic process;aminoglycan catabolic process;aminoglycan metabolic process;carbohydrate catabolic process;carbohydrate metabolic process;catabolic process;cellular carbohydrate catabolic process;cellular carbohydrate metabolic process;cellular metabolic process;cellular process;fucose metabolic process;glycosaminoglycan catabolic process;glycosaminoglycan metabo…	alpha-L-fucosidase activity;binding;carbohydrate binding;catalytic activity;fucose binding;fucosidase activity;hydrolase activity;hydrolase activity, acting on glycosyl bonds;hydrolase activity, hydrolyzing O-glycosyl compounds;monosaccharide binding;sugar binding	cell part;cytoplasm;cytoplasmic part;extracellular membrane-bounded organelle;extracellular organelle;extracellular region part;extracellular vesicular exosome;intracellular membrane-bounded organelle;intracellular organelle;intracellular part;lysosome;lytic vacuole;membrane-bounded organelle;membrane-bounded vesicle;organelle;vacuole;vesicle	Other glycan degradation			42611.4	155010	165308	Tumorale_Adiacente;Tumorale_Normale	3.4685	0.0147097	-2.1885	-3.48219	3.50724	0.061	-2.2223	-3.52591	0.0379315	1	0.0338031	0.0656131
HS6ST2	Heparan-sulfate 6-O-sulfotransferase 2	13.0735	10.5776	9.28477	10.2035	11.1988	12.4717	9.97673	8.46201	8.27062	9.21165	9.85288	8.75576	8.35861	12.8831	8.73861	8.24884	11.1313	9.19079	13.2728	8.38548	+	0.256806		0.671546		0.382409	amine metabolic process;aminoglycan biosynthetic process;aminoglycan metabolic process;biosynthetic process;carbohydrate biosynthetic process;carbohydrate metabolic process;cellular macromolecule metabolic process;cellular metabolic process;cellular process;glycoprotein metabolic process;glycosaminoglycan biosynthetic process;glycosaminoglycan metabolic process;heparan sulfate proteoglycan biosyn…	catalytic activity;heparan sulfate 6-O-sulfotransferase activity;heparan sulfate sulfotransferase activity;sulfotransferase activity;transferase activity;transferase activity, transferring sulfur-containing groups	cell part;cytoplasmic part;extracellular membrane-bounded organelle;extracellular organelle;extracellular region part;extracellular vesicular exosome;Golgi apparatus part;Golgi membrane;integral to membrane;intracellular organelle part;intracellular part;intrinsic to membrane;membrane;membrane part;membrane-bounded organelle;membrane-bounded vesicle;nuclear part;nucleoplasm;organelle;organelle me…	Glycosaminoglycan biosynthesis - heparan sulfate		REACT_121248	392.445	584.391	1528.18	Tumorale_Normale	2.32934	0.0360408	-2.15094	-2.65976	0.8494	0.193544	-1.44582	-1.29946	0.320064	0.941756	-0.70512	-0.605755
CWH43	PGAP2-interacting protein	12.3613	11.7843	12.9496	13.3898	11.619	10.5068	10.6088	10.1673	9.07981	8.38008	10.0944	11.3509	9.45622	11.6911	11.4074	11.4255	11.6497	10.6571	10.6212	10.1919	+	0.254549		0.330544		0.770091	biosynthetic process;cellular biosynthetic process;cellular lipid metabolic process;cellular macromolecule metabolic process;cellular metabolic process;cellular process;cellular protein metabolic process;glycerolipid biosynthetic process;glycerolipid metabolic process;glycerophospholipid biosynthetic process;glycerophospholipid metabolic process;GPI anchor biosynthetic process;GPI anchor metaboli…		cell part;integral to membrane;intrinsic to membrane;membrane part				897.839	2716.25	3527.18	Tumorale_Normale	2.37802	0.0356484	-2.13372	-2.69035	1.8686	0.0772273	-1.33719	-2.04034	0.932138	0.563711	-0.796533	-1.18627
TSPY9;TSPY2;TSPY3;TSPY4;TSPY8;TSPY10;TSPY1	Testis-specific Y-encoded protein 9;Testis-specific Y-encoded protein 2;Testis-specific Y-encoded protein 3;Testis-specific Y-encoded protein 4;Testis-specific Y-encoded protein 8;Testis-specific Y-encoded protein 10;Testis-specific Y-encoded protein 1	15.3097	15.054	13.9047	14.5813	14.8213	14.2306	14.9804	14.4412	13.8854	12.9871	10.8175	10.0328	12.6901	15.6257	13.3285	13.6688	14.0072	15.2343	14.7531	15.0626	+	0.254357		0.26667		0.953827	anatomical structure development;cell differentiation;cell proliferation;cellular component assembly;cellular component assembly at cellular level;cellular component organization;cellular component organization at cellular level;cellular component organization or biogenesis;cellular component organization or biogenesis at cellular level;cellular developmental process;cellular macromolecular compl…		cell part;cytoplasm;intracellular membrane-bounded organelle;intracellular organelle;intracellular part;membrane-bounded organelle;nucleus;organelle				7363.77	27613.8	28950.5	Tumorale_Normale	2.1326	0.0426557	-2.22176	-2.5307	1.74494	0.0759123	-2.05007	-2.18521	0.182897	1	-0.171695	-0.297952
GAP43	Neuromodulin	14.0395	12.7471	14.4274	12.9633	14.3078	14.7497	13.7666	12.1143	11.9888	12.3416	14.1795	10.2379	9.58413	13.8665	13.1749	13.1312	13.1751	14.2444	14.5115	13.1229	+	0.252335		0.459397		0.549275	activation of protein kinase activity;activation of protein kinase C activity by G-protein coupled receptor protein signaling pathway;anatomical structure development;anatomical structure morphogenesis;axon choice point recognition;biological regulation;cell differentiation;cell fate commitment;cell recognition;cell surface receptor linked signaling pathway;cellular developmental process;cellular…	binding;calmodulin binding;protein binding	axon;cell junction;cell part;cell projection;cell projection membrane;cell projection part;cytoplasm;cytoskeletal part;filopodium membrane;growth cone membrane;intracellular organelle part;intracellular part;membrane;membrane part;neuron projection;organelle part;plasma membrane;plasma membrane part;postsynaptic density;synapse part				4249.02	9249.12	16838.8	Tumorale_Normale	1.9773	0.0507654	-2.1163	-2.38352	1.77544	0.075541	-1.86276	-2.16257	0.302969	0.983802	-0.253544	-0.450637
HSD17B2	17-beta-hydroxysteroid dehydrogenase type 2	15.0753	14.3081	16.0334	15.5723	15.1931	15.0325	15.4236	13.6664	14.86	15.1488	12.4991	12.4633	12.4752	14.5309	14.3306	15.0586	15.4175	14.7831	15.1287	15.5934	+	0.250802		0.275309		0.910986	anatomical structure development;biosynthetic process;chordate embryonic development;developmental process;embryo development;embryo development ending in birth or egg hatching;in utero embryonic development;lipid biosynthetic process;lipid metabolic process;metabolic process;organ development;placenta development;primary metabolic process;response to chemical stimulus;response to external stimul…	17-alpha,20-alpha-dihydroxypregn-4-en-3-one dehydrogenase activity;catalytic activity;estradiol 17-beta-dehydrogenase activity;oxidoreductase activity;oxidoreductase activity, acting on CH-OH group of donors;oxidoreductase activity, acting on the CH-OH group of donors, NAD or NADP as acceptor;steroid dehydrogenase activity;steroid dehydrogenase activity, acting on the CH-OH group of donors, NAD o…	cell part;cytoplasmic part;endoplasmic reticulum membrane;endoplasmic reticulum part;integral to membrane;intracellular organelle part;intracellular part;intrinsic to membrane;membrane;membrane part;organelle membrane;organelle part	Steroid hormone biosynthesis			9395.3	34126.4	37461	Tumorale_Normale	2.17243	0.0497468	-1.71525	-2.39813	1.84196	0.0764528	-1.45873	-2.07608	0.451071	0.940466	-0.256516	-0.55044
ABCA8	ABC-type organic anion transporter ABCA8	13.2991	13.6944	13.2926	13.3384	14.1735	13.8214	12.81	11.6296	11.2335	11.4112	11.5922	10.2024	10.7682	12.819	13.4022	11.3961	13.4475	14.0838	13.9365	11.4254	+	0.247703		0.236988		1.04522	cellular process;establishment of localization;lipid transport;organic substance transport;transmembrane transport;transport	active transmembrane transporter activity;adenyl nucleotide binding;adenyl ribonucleotide binding;ATP binding;ATPase activity;ATPase activity, coupled;ATPase activity, coupled to movement of substances;ATPase activity, coupled to transmembrane movement of substances;binding;catalytic activity;hydrolase activity;hydrolase activity, acting on acid anhydrides;hydrolase activity, acting on acid anhyd…	cell part;cytoplasmic part;integral to membrane;intracellular organelle part;intracellular part;intrinsic to membrane;membrane;membrane part;mitochondrial inner membrane;mitochondrial membrane;mitochondrial part;organelle inner membrane;organelle membrane;organelle part;plasma membrane	ABC transporters		REACT_15480	2565.61	10825.9	10357.6	Tumorale_Normale	5.4325	0.052	-2.35037	-4.92917	2.34668	0.0618925	-1.79053	-2.54529	0.618336	0.791777	-0.559841	-0.856473
CHP2	Calcineurin B homologous protein 2	13.8786	13.4377	12.4718	13.8814	13.1066	12.9626	13.2833	12.3188	12.2793	12.0069	9.57896	9.28117	8.17167	13.1461	12.7442	11.784	13.2087	12.3331	13.0797	13.3121	+	0.24477		0.281869		0.868381	biological regulation;cellular process;cellular response to calcium ion;cellular response to chemical stimulus;cellular response to inorganic substance;cellular response to metal ion;cellular response to stimulus;establishment of localization;establishment of protein localization;positive regulation of biological process;positive regulation of biosynthetic process;positive regulation of calcineur…	binding;calcium ion binding;cation binding;ion binding;metal ion binding	cell part;cytoplasm;intracellular membrane-bounded organelle;intracellular organelle;intracellular part;membrane;membrane-bounded organelle;nucleus;organelle;plasma membrane	Alzheimer's disease;Amyotrophic lateral sclerosis (ALS);Apoptosis;Axon guidance;B cell receptor signaling pathway;Calcium signaling pathway;ko05152;Long-term potentiation;MAPK signaling pathway;Natural killer cell mediated cytotoxicity;Oocyte meiosis;T cell receptor signaling pathway;VEGF signaling pathway;Wnt signaling pathway			2440.22	8657.29	9969.46	Tumorale_Normale	2.51133	0.0265333	-2.68271	-2.9451	1.96274	0.0663478	-2.19498	-2.39145	0.948457	0.672866	-0.487734	-1.00585
FMO5	Flavin-containing monooxygenase 5	14.5695	13.2684	12.9852	14.1537	14.149	12.9804	13.7888	11.6713	12.3893	13.2265	11.6533	11.7652	11.4274	14.7196	12.9892	13.3433	13.5623	13.8652	13.8585	13.787	+	0.238195	+	0.238492		0.998753		binding;catalytic activity;coenzyme binding;cofactor binding;flavin adenine dinucleotide binding;flavin-containing monooxygenase activity;monooxygenase activity;NADP binding;nucleotide binding;oxidoreductase activity;oxidoreductase activity, acting on paired donors, with incorporation or reduction of molecular oxygen;oxidoreductase activity, acting on paired donors, with incorporation or reductio…	cell part;cytoplasmic part;endoplasmic reticulum membrane;endoplasmic reticulum part;integral to membrane;intracellular organelle part;intracellular part;intrinsic to membrane;membrane;membrane part;organelle membrane;organelle part	Drug metabolism - cytochrome P450;Methane metabolism			3371.12	14135.2	14152.8	Tumorale_Adiacente;Tumorale_Normale	3.14193	0.0263273	-1.67712	-2.98551	3.45783	0.0522	-1.70997	-3.19127	0.0370107	1	0.032847	0.063955
CLCN2	Chloride channel protein 2	14.4579	14.0988	12.613	14.4705	13.4039	11.9961	13.7036	11.4361	12.6984	11.6198	11.7824	11.4576	10.6621	13.4565	12.2128	12.4619	13.0498	12.0451	12.4949	13.174	+	0.22335		0.516227		0.432658	anatomical structure development;cell differentiation;cell differentiation involved in salivary gland development;cellular developmental process;cellular process;developmental process;establishment of localization;ion transmembrane transport;ion transport;retina development in camera-type eye;transmembrane transport;transport	anion channel activity;anion transmembrane transporter activity;channel activity;chloride channel activity;gated channel activity;ion channel activity;ion transmembrane transporter activity;passive transmembrane transporter activity;substrate-specific channel activity;substrate-specific transmembrane transporter activity;substrate-specific transporter activity;transmembrane transporter activity;t…	cell part;chloride channel complex;ion channel complex;macromolecular complex;membrane;membrane part;plasma membrane;protein complex	Mineral absorption		REACT_160189	2979.76	5772.18	13341.2	Tumorale_Normale	2.8268	0.0267742	-1.92544	-2.92339	2.15856	0.0766467	-1.08991	-2.05962	1.19974	0.455628	-0.835532	-1.37413
CADM4	Cell adhesion molecule 4	11.8643	10.133	11.3243	9.60249	11.7162	12.8284	10.2625	9.25111	9.03695	9.65665	9.63255	8.41041	8.76436	9.84333	10.7952	10.009	10.8158	10.78	11.3025	10.2096	+	0.221242	+	0.322641		0.685724	biological adhesion;cell adhesion;cellular process		cell part;extracellular membrane-bounded organelle;extracellular organelle;extracellular region part;extracellular vesicular exosome;integral to membrane;intrinsic to membrane;membrane part;membrane-bounded organelle;membrane-bounded vesicle;organelle;vesicle				567.313	1758.34	2564.21	Tumorale_Adiacente;Tumorale_Normale	2.61686	0.0320548	-1.97912	-2.80485	3.37691	0.0484762	-1.41116	-2.91715	0.591184	0.809414	-0.567965	-0.839537
HPGD	15-hydroxyprostaglandin dehydrogenase [NAD(+)]	15.9564	13.7804	14.8112	14.8418	14.6534	14.2599	13.6071	11.7156	12.6426	14.34	12.1869	11.6055	12.585	15.0776	13.5388	13.67	13.76	14.1908	14.1671	14.2708	+	0.209677		0.293725		0.713854	anatomical structure morphogenesis;arachidonic acid metabolic process;artery morphogenesis;biological regulation;blood vessel morphogenesis;carboxylic acid metabolic process;cell surface receptor linked signaling pathway;cellular ketone metabolic process;cellular lipid metabolic process;cellular metabolic process;cellular process;cellular response to stimulus;cyclooxygenase pathway;developmental …	15-hydroxyprostaglandin dehydrogenase (NAD+) activity;binding;catalytic activity;coenzyme binding;cofactor binding;G-protein coupled receptor activity;icosanoid receptor activity;identical protein binding;molecular transducer activity;NAD binding;NAD+ binding;nucleotide binding;oxidoreductase activity;oxidoreductase activity, acting on CH-OH group of donors;oxidoreductase activity, acting on the …	basolateral plasma membrane;cell part;cytoplasmic part;cytosol;extracellular membrane-bounded organelle;extracellular organelle;extracellular region part;extracellular vesicular exosome;intracellular part;membrane part;membrane-bounded organelle;membrane-bounded vesicle;organelle;plasma membrane part;vesicle			REACT_150149;REACT_150320	5403.35	18395.9	25769.9	Tumorale_Normale	2.7924	0.0264407	-2.04603	-2.953	2.45009	0.0624	-1.58387	-2.51833	0.660541	0.814094	-0.462161	-0.83136
VIP	VIP peptides	15.1975	14.65	15.5533	14.8736	14.8014	14.4752	14.2309	12.8786	12.816	14.1471	12.1839	6.20368	8.61054	14.1054	13.9536	14.0499	12.3677	14.0882	13.6504	12.4889	+	0.207746		0.373892		0.555631	behavior;biological regulation;body fluid secretion;cell surface receptor linked signaling pathway;cellular macromolecule metabolic process;cellular metabolic process;cellular nitrogen compound metabolic process;cellular process;cellular response to stimulus;cognition;establishment of localization;establishment of localization in cell;G-protein coupled receptor protein signaling pathway;hormone s…	binding;hormone activity;neuropeptide hormone activity;protein binding;receptor binding	cell body;cell part;extracellular region;neuronal cell body	Neuroactive ligand-receptor interaction		REACT_19327	5931.97	15865.4	28553.9	Tumorale_Normale	2.05335	0.0349091	-3.68603	-2.70821	1.1565	0.113287	-2.38919	-1.71964	2.65098	0.200914	-1.29684	-2.42298
SAMD13	Sterile alpha motif domain-containing protein 13	11.2016	11.0569	11.6851	9.98762	10.7153	9.95736	9.8377	8.23607	9.49515	10.5436	7.33838	7.65568	8.59119	11.797	10.4847	10.1004	7.05108	10.3891	10.4187	8.51774	+	0.204366		0.256215		0.797635							343.586	1341.01	1681.23	Tumorale_Normale	2.45389	0.0356444	-1.99116	-2.6962	0.798481	0.226597	-1.17933	-1.2026	0.631457	0.708208	-0.811826	-0.95817
GUCA2A	Guanylin	15.3193	13.9146	13.4412	14.3384	14.5747	13.7296	13.8141	11.5315	12.721	14.1099	11.3046	11.7066	11.3083	15.0945	13.3352	13.3503	13.6202	14.8816	14.6338	14.4138	+	0.204066	+	0.144376		1.41343		binding;cyclase activator activity;cyclase regulator activity;enzyme activator activity;enzyme regulator activity;guanylate cyclase activator activity;guanylate cyclase regulator activity;hormone activity;protein binding;receptor binding	extracellular membrane-bounded organelle;extracellular organelle;extracellular region;extracellular region part;extracellular vesicular exosome;membrane-bounded organelle;membrane-bounded vesicle;organelle;vesicle				3151.24	21826.6	15442.3	Tumorale_Adiacente;Tumorale_Normale	2.80274	0.0268772	-2.04803	-2.96096	2.69776	0.0474667	-2.07625	-2.89944	0.0266974	1	0.0282188	0.0495527
OGN	Mimecan	18.9802	19.0863	17.9873	17.9761	20.3241	20.4168	19.3348	17.6836	16.7461	16.8282	19.2589	13.8984	14.5195	19.0084	18.5803	17.3408	18.1135	20.412	20.1661	17.902	+	0.203265		0.288658		0.704172	amine metabolic process;aminoglycan biosynthetic process;aminoglycan catabolic process;aminoglycan metabolic process;biological regulation;biosynthetic process;carbohydrate biosynthetic process;carbohydrate catabolic process;carbohydrate metabolic process;catabolic process;cellular biosynthetic process;cellular catabolic process;cellular metabolic process;cellular process;glycosaminoglycan biosyn…		cell part;cytoplasmic part;extracellular matrix;extracellular membrane-bounded organelle;extracellular organelle;extracellular region;extracellular region part;extracellular space;extracellular vesicular exosome;Golgi apparatus part;Golgi lumen;intracellular organelle lumen;intracellular organelle part;intracellular part;lysosomal lumen;membrane-bounded organelle;membrane-bounded vesicle;membrane…			REACT_121120;REACT_121313;REACT_268431;REACT_268786	113139	391947	556607	Tumorale_Normale	2.02758	0.0417	-2.66883	-2.5428	1.60651	0.07664	-2.2999	-2.11978	0.274835	0.974604	-0.368929	-0.477879
SCGN	Secretagogin	15.1758	15.1563	15.2116	14.4094	15.267	15.511	14.5223	13.829	13.1147	13.999	12.5782	11.4575	11.7823	15.3001	15.0783	14.1019	14.6365	15.8137	15.6502	14.098	+	0.202423	+	0.216576		0.934651		binding;calcium ion binding;cation binding;ion binding;metal ion binding	cell part;cytoplasm;cytoplasmic part;cytoplasmic vesicle membrane;cytoplasmic vesicle part;extracellular region;intracellular organelle part;intracellular part;membrane;organelle membrane;organelle part;transport vesicle membrane;vesicle membrane				7492.58	34595.6	37014.4	Tumorale_Adiacente;Tumorale_Normale	3.5652	0.0146154	-2.24274	-3.57635	3.00495	0.0525455	-2.16064	-3.14867	0.100907	1	-0.0821005	-0.162425
PCK1	Phosphoenolpyruvate carboxykinase, cytosolic [GTP]	15.5508	14.8395	14.7273	13.7047	15.2554	14.1966	14.4433	12.9027	13.3737	12.3328	11.934	12.4618	11.9821	15.6145	14.2009	13.7777	12.9681	15.3856	15.0511	14.8291	+	0.199083	+	0.185519		1.07311	alcohol biosynthetic process;alcohol metabolic process;alditol biosynthetic process;alditol metabolic process;biological regulation;biosynthetic process;carbohydrate biosynthetic process;carbohydrate homeostasis;carbohydrate metabolic process;carboxylic acid metabolic process;cellular biosynthetic process;cellular carbohydrate biosynthetic process;cellular carbohydrate metabolic process;cellular …	binding;carbon-carbon lyase activity;carboxylic acid binding;carboxy-lyase activity;catalytic activity;cation binding;GDP binding;GTP binding;guanyl nucleotide binding;guanyl ribonucleotide binding;ion binding;lyase activity;magnesium ion binding;manganese ion binding;metal ion binding;nucleotide binding;phosphoenolpyruvate carboxykinase (GTP) activity;phosphoenolpyruvate carboxykinase activity;p…	cell part;cytoplasm;cytoplasmic part;cytosol;extracellular membrane-bounded organelle;extracellular organelle;extracellular region part;extracellular vesicular exosome;intracellular part;membrane-bounded organelle;membrane-bounded vesicle;organelle;vesicle	Adipocytokine signaling pathway;Citrate cycle (TCA cycle);Glycolysis / Gluconeogenesis;Insulin signaling pathway;PPAR signaling pathway;Proximal tubule bicarbonate reclamation;Pyruvate metabolism		REACT_121388;REACT_1520;REACT_27161	5399.99	29107.4	27124.3	Tumorale_Adiacente;Tumorale_Normale	4.39412	0.0116667	-2.17611	-4.09568	3.14579	0.0547368	-2.04885	-3.19427	0.112418	1	-0.127262	-0.202243
DIXDC1	Dixin	13.5462	12.6578	12.6336	11.9339	12.1773	12.8514	13.8336	8.17014	12.127	13.2916	8.46472	9.76094	10.5791	14.3994	13.5107	11.859	13.0011	13.518	14.1557	13.2776	+	0.185496	+	0.102703		1.80613	anatomical structure development;biological regulation;cell cycle;cell division;cell migration;cell motility;cell surface receptor linked signaling pathway;cellular component movement;cellular process;cellular response to stimulus;cerebellar cortex development;cerebral cortex cell migration;cerebral cortex radially oriented cell migration;developmental process;forebrain cell migration;forebrain v…	binding;cytoskeletal protein binding;gamma-tubulin binding;protein binding;tubulin binding	adherens junction;anchoring junction;axon part;axon terminus;cell body;cell junction;cell part;cell projection part;cell-substrate adherens junction;cell-substrate junction;cytoplasmic part;cytosol;focal adhesion;intracellular part;macromolecular complex;neuron projection terminus;neuronal cell body;protein complex		AXIN-MEKK4-CCD1 complex;CCD1-Axin complex;Ternary complex (CCD1, Dvl, Rac)		1198.7	11671.5	6462.16	Tumorale_Adiacente;Tumorale_Normale	1.89495	0.0501576	-2.40593	-2.38217	2.37247	0.0457872	-2.98986	-2.895	0.75223	0.70537	0.583933	0.961988
MPZ	Myelin protein P0	13.2606	13.2728	14.8297	13.9673	14.4128	14.5817	13.253	12.0622	10.684	12.3037	12.1951	9.41714	10.0083	13.1136	13.7142	13.5324	13.8813	13.9412	14.8227	11.6573	+	0.184856	+	0.220305		0.839091	cell communication;cell junction maintenance;cell junction organization;cell-cell junction maintenance;cell-cell junction organization;cell-cell signaling;cellular component maintenance;cellular component maintenance at cellular level;cellular component organization;cellular component organization at cellular level;cellular component organization or biogenesis;cellular component organization or b…	structural molecule activity	cell part;integral to membrane;integral to plasma membrane;intrinsic to membrane;intrinsic to plasma membrane;membrane;membrane part;myelin sheath;plasma membrane;plasma membrane part	Cell adhesion molecules (CAMs)			2960.8	13439.6	16016.8	Tumorale_Adiacente;Tumorale_Normale	3.52007	0.0117895	-2.82795	-3.7932	2.62129	0.048	-2.4115	-2.9584	0.428999	0.925042	-0.416456	-0.641252
SIGLEC1	Sialoadhesin	10.9436	10.7134	11.3727	11.006	9.25056	10.9739	10.07	8.76162	7.82787	9.31295	6.93909	9.05178	8.17239	10.4016	10.8173	9.84839	10.4299	9.51146	10.8292	8.36591	+	0.183427		0.267068		0.686818	biological adhesion;biological regulation;cell adhesion;cell-cell adhesion;cell-matrix adhesion;cell-substrate adhesion;cellular component organization;cellular component organization or biogenesis;cellular membrane organization;cellular process;defense response;endocytosis;establishment of localization;inflammatory response;membrane invagination;membrane organization;positive regulation of apopt…	binding;carbohydrate binding	cell part;extracellular region;integral to membrane;intrinsic to membrane;membrane;membrane part;plasma membrane	Cell adhesion molecules (CAMs)			361.257	1352.68	1969.48	Tumorale_Normale	3.47605	0.015	-2.27431	-3.5298	2.25979	0.0657	-1.68483	-2.44395	0.709195	0.730482	-0.589475	-0.935926
GFRA3	GDNF family receptor alpha-3	8.48601	9.92201	11.9146	11.9429	11.2374	11.2227	10.5711	8.1559	8.30448	9.88418	9.7933	7.44187	9.11631	9.76043	9.57039	10.6129	11.4074	10.7097	10.7807	7.63396	+	0.182259		0.278136		0.655288	anatomical structure development;biological regulation;cell migration;cell motility;cellular component movement;cellular process;cellular response to stimulus;developmental process;locomotion;nervous system development;neuron migration;peripheral nervous system development;regulation of biological process;regulation of cellular process;response to stimulus;signal transduction;sympathetic nervous …	axon guidance receptor activity;binding;molecular transducer activity;protein binding;receptor activity;receptor binding;signal transducer activity;signaling receptor activity;transmembrane signaling receptor activity	anchored to membrane;cell part;cytoplasm;external side of plasma membrane;extrinsic to membrane;intracellular membrane-bounded organelle;intracellular organelle;intracellular part;intrinsic to membrane;membrane;membrane part;membrane-bounded organelle;organelle;plasma membrane;plasma membrane part				435.57	1566.03	2389.84	Tumorale_Normale	2.04371	0.0499371	-1.97401	-2.39494	1.18322	0.134844	-1.28524	-1.5511	0.497472	0.839934	-0.688763	-0.799792
SLC26A3	Chloride anion exchanger	16.1201	16.5378	15.6026	16.5334	16.8646	15.4672	15.5095	14.9634	14.1096	14.1098	12.7005	12.2328	11.9899	15.6488	16.2536	15.2178	15.3125	16.4335	15.8893	16.3657	+	0.170821	+	0.200455		0.852162	anion transport;biological regulation;cation homeostasis;cell maturation;cellular cation homeostasis;cellular chemical homeostasis;cellular developmental process;cellular homeostasis;cellular ion homeostasis;cellular monovalent inorganic cation homeostasis;cellular process;cellular process involved in reproduction;cellular response to cAMP;cellular response to chemical stimulus;cellular response …	active transmembrane transporter activity;anion transmembrane transporter activity;anion:anion antiporter activity;antiporter activity;bicarbonate transmembrane transporter activity;chloride transmembrane transporter activity;inorganic anion transmembrane transporter activity;ion transmembrane transporter activity;nucleic acid binding transcription factor activity;protein binding transcription fa…	apical plasma membrane;brush border membrane;cell part;cell projection membrane;cell projection part;integral to membrane;integral to plasma membrane;intrinsic to membrane;intrinsic to plasma membrane;membrane;membrane part;plasma membrane;plasma membrane part	Mineral absorption;Pancreatic secretion		REACT_19357	12166.7	60695.4	71225.2	Tumorale_Adiacente;Tumorale_Normale	3.64689	0.0125	-2.73974	-3.85969	3.44908	0.0713333	-2.52346	-3.62126	0.332151	0.986369	-0.216273	-0.444222
UGT1A10	UDP-glucuronosyltransferase 1A10	13.5159	14.6724	15.5888	11.9515	15.1761	14.2002	14.3785	12.464	13.5951	12.6198	10.3091	10.4516	10.271	9.90535	14.1918	13.7019	9.27417	12.7453	13.4335	13.3709	+	0.165506		0.332761		0.497373	alcohol metabolic process;aromatic compound biosynthetic process;biological regulation;biosynthetic process;carbohydrate metabolic process;carboxylic acid metabolic process;cellular aromatic compound metabolic process;cellular biosynthetic process;cellular carbohydrate metabolic process;cellular glucuronidation;cellular ketone metabolic process;cellular metabolic process;cellular process;cellular…	binding;catalytic activity;enzyme binding;glucuronosyltransferase activity;identical protein binding;kinase binding;protein binding;protein dimerization activity;protein heterodimerization activity;protein homodimerization activity;protein kinase binding;protein kinase C binding;transferase activity;transferase activity, transferring glycosyl groups;transferase activity, transferring hexosyl grou…	cell part;cytoplasmic part;endoplasmic reticulum;endoplasmic reticulum membrane;endoplasmic reticulum part;integral to membrane;intracellular membrane-bounded organelle;intracellular organelle;intracellular organelle part;intracellular part;intrinsic to membrane;membrane;membrane part;membrane-bounded organelle;organelle;organelle membrane;organelle part	Ascorbate and aldarate metabolism;Drug metabolism - cytochrome P450;Drug metabolism - other enzymes;Metabolism of xenobiotics by cytochrome P450;Other types of O-glycan biosynthesis;Pentose and glucuronate interconversions;Porphyrin and chlorophyll metabolism;Retinol metabolism;Starch and sucrose metabolism;Steroid hormone biosynthesis			3525.12	10593.6	21299	Tumorale_Normale	2.32703	0.0324103	-2.59349	-2.77508	0.344161	0.502134	-0.75625	-0.645542	1.25178	0.304754	-1.83724	-1.71936
EIF4EBP2	Eukaryotic translation initiation factor 4E-binding protein 2	11.0103	13.0659	12.6507	13.4808	13.5894	13.1316	14.2626	11.9366	7.86768	10.6526	8.31912	13.4145	10.3521	12.7897	11.7323	12.4501	10.5874	13.5185	12.1047	12.5437	+	0.162505		0.260627		0.623517	behavior;behavioral interaction between organisms;biological regulation;biosynthetic process;cAMP-mediated signaling;cell surface receptor linked signaling pathway;cellular biosynthetic process;cellular macromolecule biosynthetic process;cellular macromolecule metabolic process;cellular metabolic process;cellular process;cellular protein metabolic process;cellular response to chemical stimulus;ce…	binding;eukaryotic initiation factor 4E binding;protein binding;translation initiation factor binding;translation regulator activity;translation repressor activity	cell part;cytoplasm;intracellular part				1458.39	5595.69	8974.4	Tumorale_Normale	1.84504	0.0500714	-2.60356	-2.37576	1.20861	0.114846	-1.82286	-1.69253	0.798599	0.626904	-0.780705	-1.08454
PLP1	Myelin proteolipid protein	12.723	13.0664	14.5998	14.0506	14.1004	14.5807	13.2529	11.3967	11.4516	13.5586	12.6897	7.18579	9.60289	11.9229	12.9915	13.1996	14.2819	13.8462	14.2749	11.302	+	0.161971		0.292156		0.5544	anatomical structure development;astrocyte development;axon ensheathment;axon ensheathment in central nervous system;biological regulation;biosynthetic process;carboxylic acid biosynthetic process;carboxylic acid metabolic process;cell communication;cell development;cell maturation;cell surface receptor linked signaling pathway;cell-cell signaling;cellular biosynthetic process;cellular developmen…	structural constituent of myelin sheath;structural molecule activity	cell part;integral to membrane;intrinsic to membrane;membrane;membrane part;myelin sheath;plasma membrane				2748.47	9407.53	16968.8	Tumorale_Normale	1.95737	0.0441875	-2.78678	-2.50283	1.28243	0.103158	-2.13609	-1.80801	0.629299	0.750364	-0.650688	-0.903527
CNTN1	Contactin-1	13.2349	10.7129	11.9289	12.042	12.1502	12.0605	11.0701	9.25379	7.47574	10.5346	10.1168	8.78381	9.24921	12.269	11.03	10.1636	12.5596	12.2705	12.2959	10.4463	+	0.144536	+	0.123493		1.1704	anatomical structure development;axon guidance;biological adhesion;biological regulation;cell adhesion;cell surface receptor linked signaling pathway;cellular process;cellular response to stimulus;cerebellum development;chemotaxis;developmental process;locomotion;Notch signaling pathway;positive regulation of biological process;positive regulation of cell projection organization;positive regulati…	binding;carbohydrate binding	anchored to membrane;cell part;extracellular membrane-bounded organelle;extracellular organelle;extracellular region part;extracellular vesicular exosome;intrinsic to membrane;membrane;membrane part;membrane-bounded organelle;membrane-bounded vesicle;organelle;plasma membrane;vesicle	Cell adhesion molecules (CAMs)		REACT_118614;REACT_160205;REACT_22205;REACT_22312	609.508	4935.57	4217	Tumorale_Adiacente;Tumorale_Normale	3.43508	0.0132174	-2.64998	-3.6608	2.72891	0.0499355	-2.34077	-3.01718	0.26899	0.983514	-0.309208	-0.449378
GCG	Pro-glucagon	12.9306	15.5356	11.5931	11.0815	14.5846	13.3077	12.9285	12.5334	10.2508	8.99929	9.99971	9.43259	11.7369	14.7036	14.1799	10.8067	7.9672	16.0897	14.3745	11.8701	+	0.143598		0.060405		2.37726	behavior;biological regulation;cAMP-mediated signaling;cell proliferation;cell surface receptor linked signaling pathway;cellular macromolecule metabolic process;cellular metabolic process;cellular process;cellular protein metabolic process;cellular response to chemical stimulus;cellular response to endogenous stimulus;cellular response to glucagon stimulus;cellular response to hormone stimulus;c…	binding;glucagon receptor binding;G-protein-coupled receptor binding;hormone activity;identical protein binding;protein binding;receptor binding	cell part;cytoplasmic membrane-bounded vesicle lumen;cytoplasmic part;cytoplasmic vesicle part;endoplasmic reticulum lumen;endoplasmic reticulum part;extracellular region;extracellular region part;extracellular space;intracellular organelle lumen;intracellular organelle part;intracellular part;membrane;membrane-enclosed lumen;organelle lumen;organelle part;plasma membrane;secretory granule lumen;…	Neuroactive ligand-receptor interaction		REACT_1665;REACT_18274;REACT_18283;REACT_18377;REACT_19189;REACT_19327;REACT_24019	1121.11	18559.9	7807.26	Tumorale_Normale	2.09063	0.0404444	-2.64528	-2.59146	1.05904	0.123786	-2.36384	-1.61971	0.0861279	1	-0.281444	-0.199492
CLCA4	Calcium-activated chloride channel regulator 4	14.2613	14.6878	11.5184	14.5045	14.8651	13.3656	13.6331	11.4414	11.1655	12.8513	11.7654	11.1826	11.1393	13.2876	14.2178	13.6723	12.7647	13.5013	13.5416	14.2281	+	0.129992	+	0.214076		0.607224	anion transport;cellular process;chloride transport;establishment of localization;inorganic anion transport;ion transmembrane transport;ion transport;transmembrane transport;transport	anion channel activity;anion transmembrane transporter activity;binding;catalytic activity;cation binding;channel activity;chloride channel activity;gated channel activity;hydrolase activity;intracellular calcium activated chloride channel activity;ion binding;ion channel activity;ion gated channel activity;ion transmembrane transporter activity;metal ion binding;metallopeptidase activity;passive…	apical plasma membrane;cell part;extracellular membrane-bounded organelle;extracellular organelle;extracellular region part;extracellular vesicular exosome;integral to membrane;integral to plasma membrane;intrinsic to membrane;intrinsic to plasma membrane;membrane;membrane part;membrane-bounded organelle;membrane-bounded vesicle;organelle;plasma membrane;plasma membrane part;vesicle	Olfactory transduction;Pancreatic secretion		REACT_160189	2552.68	11924.2	19637.2	Tumorale_Adiacente;Tumorale_Normale	2.81224	0.0247059	-2.24275	-3.04409	4.15077	0.101333	-2.01099	-3.82134	0.195723	1	-0.231754	-0.341327
CLDN7	Claudin-7	9.76348	11.7024	11.9909	9.15437	13.1434	11.9438	11.9792	11.1764	7.98068	8.34678	8.54409	8.93332	10.065	5.93341	10.6681	10.4754	6.57963	12.4714	12.0877	13.0396	+	0.109423		0.264932		0.413025	biological adhesion;biological regulation;calcium-independent cell-cell adhesion;cell adhesion;cell-cell adhesion;cellular process;positive regulation of defense response to virus by host;regulation of biological process;regulation of defense response;regulation of defense response to virus;regulation of defense response to virus by host;regulation of immune effector process;regulation of immune …	binding;identical protein binding;protein binding;structural molecule activity	basolateral plasma membrane;cell junction;cell part;cell-cell junction;integral to membrane;intrinsic to membrane;lateral plasma membrane;membrane part;occluding junction;plasma membrane part;tight junction	Cell adhesion molecules (CAMs);Hepatitis C;Leukocyte transendothelial migration;Tight junction		REACT_19373	431.074	1627.11	3939.51	Tumorale_Normale	1.92139	0.0499886	-2.20813	-2.36175	0.357184	0.472898	-1.00494	-0.691852	0.475198	0.786689	-1.20318	-0.861013
WFDC2	WAP four-disulfide core domain protein 2	13.7703	15.4464	10.2261	13.3578	14.8108	12.5183	12.3184	13.068	10.3883	9.87394	7.69469	8.72068	10.0442	11.395	14.4489	10.9916	11.2422	15.5007	14.2535	11.7695	+	0.0949808		0.285602		0.332563	biological regulation;gamete generation;macromolecule metabolic process;male gamete generation;metabolic process;multicellular organismal process;multicellular organismal reproductive process;negative regulation of catalytic activity;negative regulation of endopeptidase activity;negative regulation of hydrolase activity;negative regulation of molecular function;negative regulation of peptidase ac…	aspartic-type endopeptidase inhibitor activity;cysteine-type endopeptidase inhibitor activity;endopeptidase inhibitor activity;endopeptidase regulator activity;enzyme inhibitor activity;enzyme regulator activity;peptidase inhibitor activity;peptidase regulator activity;serine-type endopeptidase inhibitor activity	extracellular membrane-bounded organelle;extracellular organelle;extracellular region part;extracellular space;extracellular vesicular exosome;membrane-bounded organelle;membrane-bounded vesicle;organelle;vesicle				997.09	3491.18	10497.8	Tumorale_Normale	2.13892	0.0333488	-3.24191	-2.7318	1.73494	0.0692771	-2.83524	-2.3133	0.167351	1	-0.406674	-0.349731
C2orf88	Small membrane A-kinase anchor protein	13.7249	12.9135	12.5324	13.6221	12.9373	13.2874	13.0985	11.7972	10.0193	12.421	8.10117	8.33112	9.11263	12.9392	12.0169	12.5693	12.7996	12.1161	12.6863	12.1086	+	0.090719		0.130919		0.692939			cell part;membrane;plasma membrane				795.682	6077.66	8770.84	Tumorale_Normale	3.10066	0.0145185	-3.19572	-3.55838	2.38074	0.0537455	-2.49856	-2.79536	2.17792	0.3172	-0.697158	-1.68861
CHGA	Chromogranin-A	17.3508	17.4372	15.9941	17.7855	17.3126	17.9673	17.0451	15.5056	14.5607	15.986	12.301	12.4103	12.3339	17.7745	16.5866	16.3478	17.1937	17.8169	18.1182	17.0842	+	0.0885709	+	0.0987604		0.896826	biological regulation;cell activation;cell activation involved in immune response;cell chemotaxis;cell killing;cell migration;cell motility;cellular component movement;cellular process;cellular response to chemical stimulus;cellular response to stimulus;chemotaxis;cytokine production;cytokine production involved in immune response;defense response;defense response to bacterium;defense response to…		cell part;cytoplasmic membrane-bounded vesicle;cytoplasmic part;cytoplasmic vesicle;cytoplasmic vesicle membrane;cytoplasmic vesicle part;extracellular region;intracellular membrane-bounded organelle;intracellular organelle;intracellular organelle part;intracellular part;lysosome;lytic vacuole;mast cell granule;membrane;membrane-bounded organelle;membrane-bounded vesicle;organelle;organelle membr…				14804.8	149906	167152	Tumorale_Adiacente;Tumorale_Normale	3.35352	0.0117778	-3.4208	-3.83254	3.34139	0.15	-3.42496	-3.82297	0.00407238	1	0.00416088	0.00758765
ZG16	Zymogen granule membrane protein 16	18.9782	19.254	18.4754	19.0871	18.9792	18.7534	19.8013	17.6188	15.3761	18.4711	13.1199	11.4136	14.3885	20.1961	18.1755	16.652	18.4547	18.749	19.9548	20.6991	+	0.0618968	+	0.0726047		0.852517	establishment of localization;establishment of protein localization;protein transport;transport	binding;carbohydrate binding	cell part;cytoplasmic membrane-bounded vesicle lumen;cytoplasmic part;cytoplasmic vesicle membrane;cytoplasmic vesicle part;extracellular matrix;extracellular region part;Golgi apparatus part;Golgi lumen;intracellular organelle lumen;intracellular organelle part;intracellular part;membrane;membrane-enclosed lumen;organelle lumen;organelle membrane;organelle part;proteinaceous extracellular matrix…				31987.2	440566	516783	Tumorale_Adiacente;Tumorale_Normale	2.615	0.0197778	-3.98225	-3.2695	2.21674	0.0453878	-3.91836	-2.8875	0.041041	1	-0.0638959	-0.0849228
SH3BP2	SH3 domain-binding protein 2	17.3929	17.2856	15.8707	17.5255	17.2957	18.0083	16.8077	11.9386	14.5027	16.0552	10.9059	12.8441	11.5965	17.7641	16.7239	16.328	17.0983	17.8985	17.9583	17.0114	+	0.0350499	+	0.0401893		0.872121	biological regulation;cellular process;cellular response to stimulus;positive regulation of biological process;positive regulation of cell communication;positive regulation of cellular process;positive regulation of response to stimulus;positive regulation of signal transduction;positive regulation of signaling;regulation of biological process;regulation of cell communication;regulation of cellul…	binding;binding, bridging;protein binding;protein binding, bridging;SH3/SH2 adaptor activity;signaling adaptor activity		Natural killer cell mediated cytotoxicity			5639.12	140314	160888	Tumorale_Adiacente;Tumorale_Normale	3.63398	0.0135	-4.19562	-4.26557	3.73339	0.1	-4.2808	-4.37897	0.0907702	1	0.0851806	0.155107
ANAPC13	Anaphase-promoting complex subunit 13	9.5622	-0.76094	7.29226	-1.1325	0.310497	-1.29496	0	9.1609	8.84588	9.06937	0.666713	0.510543	0.602646	6.54379	7.73947	8.30214	7.15638	-1.61575	8.1928	0.114581		230.856		1.61829		142.654	cell cycle phase;cell cycle process;cell division;cellular component organization;cellular component organization at cellular level;cellular component organization or biogenesis;cellular component organization or biogenesis at cellular level;cellular macromolecule metabolic process;cellular metabolic process;cellular process;cellular protein metabolic process;macromolecule metabolic process;macro…		anaphase-promoting complex;cell part;cullin-RING ubiquitin ligase complex;intracellular organelle part;intracellular part;macromolecular complex;nuclear part;nuclear ubiquitin ligase complex;organelle part;protein complex;ubiquitin ligase complex	Cell cycle;Oocyte meiosis;Progesterone-mediated oocyte maturation;Ubiquitin mediated proteolysis		REACT_75842	230.856	142.654	1		0.538299	0.347313	2.81269	1.03118	0.0586695	0.888108	-0.39543	-0.150406	0.722623	0.508038	3.20812	1.28023
SAA1	Serum amyloid A-1 protein	9.50829	0.307206	0.814961	7.90913	-0.741001	2.09147	0	10.1346	10.5154	-2.35512	8.76556	0.0217488	8.2886	6.74551	7.92426	-1.52558	8.67505	7.98558	-1.57333	7.21646		212.562		2.51445		84.5363	activation of MAPK activity;acute inflammatory response;acute-phase response;biological regulation;calcium ion homeostasis;cation homeostasis;cell activation;cell chemotaxis;cell migration;cell motility;cellular calcium ion homeostasis;cellular cation homeostasis;cellular chemical homeostasis;cellular component movement;cellular component organization;cellular component organization or biogenesis…	binding;carbohydrate binding;chemoattractant activity;glycosaminoglycan binding;G-protein-coupled receptor binding;heparin binding;pattern binding;polysaccharide binding;protein binding;receptor binding	cell part;cytoplasmic membrane-bounded vesicle lumen;cytoplasmic microtubule;cytoplasmic part;cytoplasmic vesicle part;cytoskeletal part;endocytic vesicle lumen;extracellular membrane-bounded organelle;extracellular organelle;extracellular region;extracellular region part;extracellular space;extracellular vesicular exosome;high-density lipoprotein particle;intracellular organelle part;intracellul…			REACT_118563;REACT_163679;REACT_163773;REACT_18283;REACT_19231;REACT_21264;REACT_21281;REACT_24969;REACT_25195;REACT_75925	373.95	148.721	1.75925		0.551069	0.335319	3.05369	1.05508	0.111887	0.787247	0.831135	0.276157	0.446425	0.771002	2.22256	0.880605
GAPDHS	Glyceraldehyde-3-phosphate dehydrogenase, testis-specific	9.02647	0.835739	7.02771	-4.13148	1.09056	6.95586	0	9.03709	8.66361	8.98792	8.91056	2.12171	-0.552517	-1.26047	9.53583	9.31065	-5.68818	7.74516	1.99405	1.40936		208.197		111.3		1.87059	alcohol biosynthetic process;alcohol metabolic process;biological regulation;biosynthetic process;carbohydrate biosynthetic process;carbohydrate metabolic process;cell motility;cellular biosynthetic process;cellular carbohydrate biosynthetic process;cellular carbohydrate metabolic process;cellular component movement;cellular metabolic process;cellular process;gluconeogenesis;glucose metabolic pro…	binding;catalytic activity;coenzyme binding;cofactor binding;glyceraldehyde-3-phosphate dehydrogenase (NAD+) (phosphorylating) activity;NAD binding;NADP binding;nucleotide binding;oxidoreductase activity;oxidoreductase activity, acting on the aldehyde or oxo group of donors;oxidoreductase activity, acting on the aldehyde or oxo group of donors, NAD or NADP as acceptor	cell part;cell projection part;cytoplasmic part;cytosol;flagellar fibrous sheath;flagellum part;intracellular membrane-bounded organelle;intracellular organelle;intracellular organelle part;intracellular part;membrane-bounded organelle;microtubule-based flagellum part;nucleus;organelle;organelle part	Glycolysis / Gluconeogenesis		REACT_1383;REACT_1520	443.368	3.98354	2.12957		0.639501	0.280238	3.22261	1.17958	0.476375	0.335917	2.90239	0.944834	0.0400079	1	0.320218	0.105443
PIGX	Phosphatidylinositol-glycan biosynthesis class X protein	0.149159	7.25525	0.0939784	-0.0684422	9.67782	7.50058	0	-0.583652	0.336043	8.71835	9.51455	-0.142158	9.46022	7.1676	7.47149	9.67756	-0.581609	0.246782	8.13707	0.696612		190.482		1.46924		129.647	cellular lipid metabolic process;cellular macromolecule metabolic process;cellular metabolic process;cellular process;cellular protein metabolic process;C-terminal protein amino acid modification;C-terminal protein lipidation;glycerolipid metabolic process;glycerophospholipid metabolic process;lipid metabolic process;macromolecule metabolic process;macromolecule modification;metabolic process;org…		cell part;cytoplasmic part;endoplasmic reticulum membrane;endoplasmic reticulum part;integral to membrane;intracellular organelle part;intracellular part;intrinsic to membrane;membrane;membrane part;organelle membrane;organelle part	Glycosylphosphatidylinositol(GPI)-anchor biosynthesis		REACT_952	211.229	143.768	1.10892		0.153129	0.753506	1.03508	0.364018	0.0180336	0.966617	-0.13737	-0.0484897	0.203727	0.97852	1.17245	0.461391
KMT2A	Histone-lysine N-methyltransferase 2A	7.95059	7.83311	-1.77707	7.82788	-0.556514	-0.0445454	0.838879	0.780554	0.321843	10.4176	7.68265	8.38443	10.0283	-3.14158	9.60872	8.83493	0.0797374	8.40062	0	8.03864		150.844		1.02609		147.009	anatomical structure development;anterior/posterior pattern specification;apoptosis;biological regulation;biosynthetic process;cell death;cellular biosynthetic process;cellular component assembly;cellular component organization;cellular component organization at cellular level;cellular component organization or biogenesis;cellular component organization or biogenesis at cellular level;cellular ma…	AT DNA binding;binding;catalytic activity;cation binding;chromatin binding;core promoter binding;core promoter sequence-specific DNA binding;DNA binding;histone acetyl-lysine binding;histone binding;histone methyltransferase activity;histone methyltransferase activity (H3-K4 specific);histone-lysine N-methyltransferase activity;identical protein binding;ion binding;lysine N-methyltransferase acti…	cell part;cytoplasm;histone methyltransferase complex;intracellular membrane-bounded organelle;intracellular organelle;intracellular organelle part;intracellular part;macromolecular complex;membrane-bounded organelle;methyltransferase complex;MLL1 complex;nuclear part;nucleoplasm;nucleoplasm part;nucleus;organelle;organelle part;protein complex		ALL-1 supercomplex;MLL1-WDR5 complex;MLL-HCF complex;MOF complex	REACT_268728	269.809	262.949	1.78866		0.619615	0.293084	3.11604	1.15023	0.26158	0.551111	1.72336	0.578852	0.217151	0.967592	1.39268	0.491557
REG1A	Lithostathine-1-alpha	8.35965	7.52117	0.682997	7.71042	-3.89692	-14.7862	-7.32041	-2.41483	2.72625	2.24525	8.8764	8.11499	8.8784	7.49648	8.50216	0.907608	0	8.17065	9.33152	8.88705		88.403		0.49256		179.477	biological regulation;positive regulation of biological process;positive regulation of cell proliferation;positive regulation of cellular process;regulation of biological process;regulation of cell proliferation;regulation of cellular process	binding;carbohydrate binding;growth factor activity;protein binding;receptor binding	extracellular membrane-bounded organelle;extracellular organelle;extracellular region part;extracellular vesicular exosome;membrane-bounded organelle;membrane-bounded vesicle;organelle;vesicle				141.929	288.145	1.60547		0.614177	0.281708	4.98478	1.17527	0.255251	0.563227	-1.44733	-0.56081	0.975918	0.317925	6.43211	1.65928
RHBDL2	Rhomboid-related protein 2	10.5522	2.4874	7.78321	-7.46311	2.19521	0.105744	0.519537	8.12514	8.80917	8.26008	8.66177	-0.380107	7.40791	-7.52333	7.8848	9.78487	-7.42611	0.990912	-0.893748	2.62493		63.9546		147.368		0.43398	macromolecule metabolic process;metabolic process;primary metabolic process;protein maturation;protein metabolic process;protein processing	catalytic activity;endopeptidase activity;hydrolase activity;peptidase activity;peptidase activity, acting on L-amino acid peptides;serine hydrolase activity;serine-type endopeptidase activity;serine-type peptidase activity	cell part;integral to membrane;intrinsic to membrane;membrane;membrane part;plasma membrane				292.884	1.98744	4.57956		0.895168	0.161867	4.50253	1.5368	1.11957	0.0995113	6.03652	1.83968	0.182673	0.994179	-1.53399	-0.430274
ZNF644	Zinc finger protein 644	7.04077	0.681171	7.2251	-3.90728	1.20271	7.49723	0.419662	8.15257	4.28194	7.88189	9.40728	3.28144	1.22674	-4.50583	8.4537	8.79916	2.72548	0.21175	2.4447	0.85892		55.4652		23.4501		2.36525	biological regulation;biosynthetic process;cellular biosynthetic process;cellular macromolecule biosynthetic process;cellular macromolecule metabolic process;cellular metabolic process;cellular nitrogen compound metabolic process;cellular process;macromolecule biosynthetic process;macromolecule metabolic process;metabolic process;nitrogen compound metabolic process;nucleic acid metabolic process;…	binding;cation binding;DNA binding;ion binding;metal ion binding;nucleic acid binding	cell part;intracellular membrane-bounded organelle;intracellular organelle;intracellular part;membrane-bounded organelle;nucleus;organelle				127.665	5.44412	2.30172		0.652713	0.278519	2.8254	1.18465	0.666581	0.22397	2.99276	1.2082	0.0239477	1	-0.167355	-0.0634973
CLDND1	Claudin domain-containing protein 1	8.85669	8.31773	8.05672	-6.99307	1.41294	0.442188	0.18102	7.31481	6.68264	9.65086	0.106598	2.67202	7.49716	-7.22521	7.47425	8.34261	-6.9152	-2.08512	0.168224	1.37934		49.1847		116.554		0.421991			apical plasma membrane;cell part;cell surface;integral to membrane;intrinsic to membrane;membrane part;plasma membrane part				130.969	1.12367	2.66279		0.472785	0.392962	2.7577	0.936376	1.08171	0.10585	5.49132	1.78384	0.383974	0.840234	-2.73362	-0.798397
MAP3K6	Mitogen-activated protein kinase kinase kinase 6	8.66033	8.80007	0.643041	-4.34374	2.649	6.01283	-0.305879	3.18801	9.88684	7.38153	9.58197	2.28395	8.57905	-4.94229	8.279	7.42267	-4.45606	0	8.20224	0.36525		43.7779		213.173		0.205363	activation of JUN kinase activity;activation of MAPK activity;activation of MAPKK activity;activation of protein kinase activity;biological regulation;cellular macromolecule metabolic process;cellular metabolic process;cellular process;cellular protein metabolic process;cellular response to stimulus;macromolecule metabolic process;macromolecule modification;metabolic process;phosphate-containing …	adenyl nucleotide binding;adenyl ribonucleotide binding;ATP binding;binding;catalytic activity;cation binding;ion binding;kinase activity;magnesium ion binding;MAP kinase kinase kinase activity;metal ion binding;molecular transducer activity;nucleotide binding;phosphotransferase activity, alcohol group as acceptor;protein kinase activity;protein serine/threonine kinase activity;purine nucleotide …	cell part;cytoplasm;intracellular part	MAPK signaling pathway			274.589	1.2881	6.27232		0.8217	0.190587	3.65751	1.4241	0.960958	0.123685	4.69249	1.62138	0.139213	1	-1.03498	-0.33581
PNLIPRP3	Pancreatic lipase-related protein 3	8.65887	0.85892	2.565	-5.78341	2.10433	2.79612	-0.981692	5.11533	0.518957	8.54317	8.2428	-1.95337	9.84008	-6.38196	8.52828	8.56437	-6.42842	4.40277	8.2455	1.1494		39.2542		7.9797		4.91926	catabolic process;lipid catabolic process;lipid metabolic process;metabolic process;primary metabolic process	carboxylic ester hydrolase activity;catalytic activity;hydrolase activity;hydrolase activity, acting on ester bonds;lipase activity;triglyceride lipase activity	extracellular region	Glycerolipid metabolism			168.792	21.1527	4.29998		0.733378	0.232568	3.59143	1.31159	0.328767	0.462995	2.46831	0.706922	0.144574	1	1.12311	0.348321
HBG1	Hemoglobin subunit gamma-1	8.13071	2.62969	7.8557	7.81185	-0.0888842	-13.4184	-2.64164	1.94075	8.87703	9.209	0.0788709	9.02001	-0.0511284	0.972536	2.92053	7.61242	7.16713	1.70623	8.91726	-4.21419		38.2947		31.3031		1.22335	biological regulation;blood coagulation;coagulation;hemostasis;multicellular organismal process;regulation of biological quality;regulation of body fluid levels	binding;cation binding;heme binding;ion binding;iron ion binding;metal ion binding;oxygen binding;oxygen transporter activity;substrate-specific transporter activity;tetrapyrrole binding;transition metal ion binding;transporter activity	cell part;cytoplasmic part;cytosol;cytosolic part;hemoglobin complex;intracellular part;macromolecular complex;protein complex			REACT_24970	237.003	7.57124	6.18893		0.425176	0.424482	3.37733	0.875389	0.197592	0.646699	1.26262	0.453821	0.259536	0.944704	2.1147	0.581071
TPCN1	Two pore channel protein 1	9.4683	1.32986	0.0994411	0.563958	1.60725	7.12106	0.0624871	-0.791849	7.45869	8.04897	2.15117	0.688877	8.85571	-6.93561	7.94659	8.12832	-6.57175	9.85381	2.69831	1.89455		35.8725		13.8937		2.58193	calcium ion transport;cation transport;cellular process;divalent inorganic cation transport;divalent metal ion transport;establishment of localization;ion transmembrane transport;ion transport;metal ion transport;transmembrane transport;transport	binding;calcium channel activity;calcium-release channel activity;cation channel activity;cation transmembrane transporter activity;channel activity;gated channel activity;identical protein binding;intracellular ligand-gated calcium channel activity;intracellular ligand-gated ion channel activity;ion channel activity;ion transmembrane transporter activity;ligand-gated channel activity;ligand-gate…	cell part;cytoplasmic part;endosomal part;endosome membrane;integral to membrane;intracellular organelle part;intracellular part;intrinsic to membrane;lysosomal membrane;membrane;membrane part;organelle membrane;organelle part;plasma membrane;vacuolar membrane;vacuolar part			REACT_160189	90.1757	6.49041	2.51378		0.292143	0.576376	1.50873	0.624083	0.254549	0.556181	1.97133	0.571359	0.055856	1	-0.462591	-0.145361
H3C13	Histone H3.2	9.83777	2.77699	2.74709	-4.5585	3.45921	5.72656	7.06041	1.74539	8.42912	8.62378	8.85273	0	9.68076	-5.38407	8.56453	0.839803	-4.89783	8.33496	8.71981	-3.72643		33.6031		206.49		0.162735	biological regulation;blood coagulation;cellular component assembly;cellular component assembly at cellular level;cellular component organization;cellular component organization at cellular level;cellular component organization or biogenesis;cellular component organization or biogenesis at cellular level;cellular macromolecular complex assembly;cellular macromolecular complex subunit organization…	binding;DNA binding;histone binding;nucleic acid binding;protein binding	cell part;chromosomal part;extracellular membrane-bounded organelle;extracellular organelle;extracellular region;extracellular region part;extracellular vesicular exosome;intracellular membrane-bounded organelle;intracellular organelle;intracellular organelle part;intracellular part;macromolecular complex;membrane-bounded organelle;membrane-bounded vesicle;nuclear part;nucleoplasm;nucleosome;nucl…	Systemic lupus erythematosus		REACT_169168;REACT_169436;REACT_2204;REACT_2232;REACT_24970;REACT_263923;REACT_263961;REACT_263965;REACT_264242;REACT_264245;REACT_264303;REACT_264352;REACT_264541;REACT_264545;REACT_268237;REACT_268530;REACT_268728;REACT_27271;REACT_355391;REACT_75925	369.577	1.78981	10.9983		0.45072	0.414155	2.35774	0.893869	0.730537	0.185464	4.44328	1.32648	0.296525	0.924096	-2.08554	-0.644435
AXL	Tyrosine-protein kinase receptor UFO	9.093	0.875447	8.0679	-4.88173	5.16616	2.90759	-0.633963	8.11428	8.68882	8.048	2.61471	-0.339955	7.78733	-5.48028	5.36458	9.23511	-4.99405	6.09852	0.651754	0.85892		32.3558		133.864		0.241707	anatomical structure development;anatomical structure morphogenesis;apoptotic cell clearance;biological adhesion;biological regulation;blood vessel remodeling;cell activation;cell adhesion;cell communication;cell differentiation;cell maturation;cell migration;cell morphogenesis;cell morphogenesis involved in differentiation;cell motility;cell surface receptor linked signaling pathway;cell-substra…	adenyl nucleotide binding;adenyl ribonucleotide binding;ATP binding;binding;catalytic activity;kinase activity;lipid binding;molecular transducer activity;nucleotide binding;phosphatidylserine binding;phospholipid binding;phosphotransferase activity, alcohol group as acceptor;protein kinase activity;protein tyrosine kinase activity;purine nucleotide binding;purine ribonucleoside triphosphate bind…	cell part;cell surface;extracellular membrane-bounded organelle;extracellular organelle;extracellular region part;extracellular space;extracellular vesicular exosome;host cell part;host cell surface;integral to membrane;integral to plasma membrane;intrinsic to membrane;intrinsic to plasma membrane;membrane;membrane part;membrane-bounded organelle;membrane-bounded vesicle;organelle;other organism …		AXL homodimer complex	REACT_264464	242.786	1.81368	7.50364		0.568833	0.327763	2.87681	1.07503	0.816361	0.158704	4.1425	1.43052	0.179111	0.995221	-1.26569	-0.41849
POLB	DNA polymerase beta	8.68891	-0.499424	0.851223	-5.30222	-1.17106	5.4971	0.85892	8.45401	6.68618	8.81023	1.43729	2.87771	3.51857	-5.90077	7.94714	8.80754	-5.41454	1.796	1.29291	2.54209		31.7172		16.4774		1.92489	apoptosis;base-excision repair;base-excision repair, gap-filling;biological regulation;biosynthetic process;cell death;cellular biosynthetic process;cellular macromolecule biosynthetic process;cellular macromolecule metabolic process;cellular metabolic process;cellular nitrogen compound metabolic process;cellular process;cellular response to stimulus;cellular response to stress;death;DNA damage r…	binding;catalytic activity;cation binding;cytoskeletal protein binding;damaged DNA binding;DNA binding;DNA polymerase activity;DNA-directed DNA polymerase activity;enzyme binding;ion binding;lyase activity;metal ion binding;microtubule binding;nucleic acid binding;nucleotidyltransferase activity;protein binding;transferase activity;transferase activity, transferring phosphorus-containing groups;t…	cell part;cytoplasm;cytoskeletal part;intracellular membrane-bounded organelle;intracellular organelle;intracellular organelle part;intracellular part;macromolecular complex;membrane-bounded organelle;microtubule;nuclear part;nucleoplasm;nucleus;organelle;organelle part;protein complex;spindle microtubule	Base excision repair	DNA ligase III-XRCC1-PNK-DNA-pol III multiprotein complex;DNA repair complex NEIL1-PNK-Pol(beta)-LigIII(alpha)-XRCC1;DNA repair complex NEIL2-PNK-Pol(beta)-LigIII(alpha)-XRCC1;RAD9-RAD1-HUS1-POLB complex	REACT_1128;REACT_1357;REACT_2192;REACT_355367;REACT_355510;REACT_933	57.2187	3.47256	1.80403		1.01717	0.134352	4.02255	1.6686	0.729959	0.190626	3.71585	1.31041	0.0390867	1	0.306703	0.10297
FUNDC1	FUN14 domain-containing protein 1	-2.05748	8.89539	7.80882	1.01699	-0.604933	2.48334	7.82677	7.42879	0	9.14333	8.05763	0.333497	7.42231	-6.28314	4.6982	9.31273	-5.7969	8.49602	9.51405	0.864472		30.7436		6.6224		4.64237	autophagy;catabolic process;cellular catabolic process;cellular metabolic process;cellular process;metabolic process;mitochondrion degradation;response to chemical stimulus;response to hypoxia;response to oxygen levels;response to stimulus;response to stress		cell part;cytoplasmic part;integral to membrane;integral to mitochondrial membrane;integral to mitochondrial outer membrane;integral to organelle membrane;intracellular organelle part;intracellular part;intrinsic to membrane;intrinsic to mitochondrial outer membrane;intrinsic to organelle membrane;membrane;membrane part;mitochondrial membrane;mitochondrial membrane part;mitochondrial outer membra…				171.915	25.9597	5.59191		0.322321	0.538388	1.77346	0.68113	0.331044	0.46095	2.42539	0.709973	0.0771808	1	-0.651924	-0.197302
FBXO45	F-box/SPRY domain-containing protein 1	8.9636	-2.10697	3.40059	-8.43524	3.44722	1.96684	-2.6309	9.35585	2.65631	8.14934	1.89585	2.501	7.74867	-9.03379	-3.11152	8.40538	-8.54756	0.85892	7.90229	7.57595		28.3153		61.0293		0.463962	anatomical structure morphogenesis;anterior commissure morphogenesis;axonogenesis;catabolic process;cell migration;cell motility;cell part morphogenesis;cell projection morphogenesis;cell projection organization;cellular catabolic process;cellular component assembly;cellular component assembly at cellular level;cellular component morphogenesis;cellular component movement;cellular component organi…		cell junction;cell part;cytoskeletal part;intracellular organelle part;intracellular part;membrane;organelle part;postsynaptic density;postsynaptic membrane;presynaptic membrane;synapse part;synaptic membrane				110.688	1.81368	3.90911		1.00557	0.132677	4.72663	1.67569	0.733182	0.182766	4.80598	1.336	0.00757287	1	-0.079352	-0.020954
PHKA1	Phosphorylase b kinase regulatory subunit alpha, skeletal muscle isoform	9.83415	-1.52132	3.10818	-7.42423	2.04835	3.8693	0.746604	7.77327	3.61223	8.45396	-2.70464	-0.110794	9.38417	-7.47167	8.69365	9.60395	-6.98543	2.58131	1.75642	7.59439		27.9232		19.2987		1.44689	alcohol metabolic process;carbohydrate catabolic process;carbohydrate metabolic process;catabolic process;cellular carbohydrate catabolic process;cellular carbohydrate metabolic process;cellular glucan metabolic process;cellular macromolecule metabolic process;cellular metabolic process;cellular polysaccharide catabolic process;cellular polysaccharide metabolic process;cellular process;cellular p…	calmodulin-dependent protein kinase activity;catalytic activity;hydrolase activity;hydrolase activity, acting on glycosyl bonds;hydrolase activity, hydrolyzing O-glycosyl compounds;kinase activity;phosphorylase kinase activity;phosphotransferase activity, alcohol group as acceptor;protein kinase activity;protein serine/threonine kinase activity;transferase activity;transferase activity, transferr…	cell part;cytoplasmic part;cytosol;intracellular part;macromolecular complex;membrane;phosphorylase kinase complex;plasma membrane;protein complex	Calcium signaling pathway;Insulin signaling pathway		REACT_1008	115.499	5.98483	4.13633		0.473148	0.392507	2.87836	0.939582	0.260653	0.546849	2.14813	0.584996	0.0803174	1	0.730227	0.205642
SCYL3	Protein-associating with the carboxyl-terminal domain of ezrin	9.63223	1.84759	8.45626	-5.7215	1.3488	-0.675285	1.11262	7.55801	8.60598	7.04507	0.777988	0.82841	-1.26106	-6.50036	8.27587	9.34383	-6.02407	0.556347	9.54527	2.04994		26.2736		16.1605		1.62579	cell migration;cell motility;cellular component movement;cellular macromolecule metabolic process;cellular metabolic process;cellular process;cellular protein metabolic process;locomotion;macromolecule metabolic process;macromolecule modification;metabolic process;phosphate-containing compound metabolic process;phosphorus metabolic process;phosphorylation;primary metabolic process;protein metabol…	adenyl nucleotide binding;adenyl ribonucleotide binding;ATP binding;binding;catalytic activity;nucleotide binding;purine nucleotide binding;purine ribonucleoside triphosphate binding;purine ribonucleotide binding;ribonucleotide binding;transferase activity;transferase activity, transferring phosphorus-containing groups	cell part;cell projection;cytoplasm;cytoplasmic part;Golgi apparatus;intracellular membrane-bounded organelle;intracellular organelle;intracellular part;lamellipodium;membrane-bounded organelle;organelle				66.9188	4.14089	2.547		0.255253	0.616623	1.63992	0.565963	0.17851	0.671437	1.4619	0.42198	0.0187477	1	0.178015	0.0509948
DUOXA1;DUOXA2	Dual oxidase maturation factor 1;Dual oxidase maturation factor 2	2.58188	3.79359	8.04064	-1.5246	8.13792	6.86694	3.63572	7.9028	5.08538	9.88015	8.51728	8.56707	5.5155	-1.60058	8.39281	9.05306	7.24186	4.13693	5.78763	6.59784		21.8403		3.12677		6.98495	biological regulation;cellular metabolic process;cellular process;establishment of localization;establishment of protein localization;hydrogen peroxide metabolic process;metabolic process;positive regulation of biological process;positive regulation of cell differentiation;positive regulation of cellular metabolic process;positive regulation of cellular process;positive regulation of developmenta…		cell part;cytoplasmic part;endoplasmic reticulum membrane;endoplasmic reticulum part;integral to membrane;intracellular organelle part;intracellular part;intrinsic to membrane;membrane;membrane part;organelle membrane;organelle part;plasma membrane				302.861	96.8607	13.8671		1.09646	0.12412	3.07345	1.71293	0.575896	0.286341	1.91952	1.04535	0.257381	0.940644	1.15393	0.55215
SSNA1	Sjoegren syndrome nuclear autoantigen 1	8.80824	2.80297	9.30766	-7.90254	0.124429	3.24454	0.798726	8.23993	9.76986	8.82151	0.0697646	-0.741203	-1.09135	-7.91957	8.17514	9.66477	8.15056	3.59391	3.65282	0.0718348		21.7352		12.0596		1.80231	cell cycle;cell cycle process;cellular component movement;cellular component organization;cellular component organization at cellular level;cellular component organization or biogenesis;cellular component organization or biogenesis at cellular level;cellular localization;cellular macromolecule localization;cellular membrane organization;cellular process;cellular protein localization;ciliary recep…		cell part;centrosome;cytoplasmic part;cytoskeletal part;cytosol;intracellular membrane-bounded organelle;intracellular non-membrane-bounded organelle;intracellular organelle;intracellular organelle part;intracellular part;membrane-bounded organelle;microtubule organizing center;non-membrane-bounded organelle;nucleus;organelle;organelle part			REACT_15296;REACT_15364;REACT_15451;REACT_160315;REACT_267965	151.684	12.5779	6.97876		0.229508	0.641768	1.72322	0.522068	0.0624741	0.878727	0.55102	0.162522	0.142923	1	1.17221	0.345901
PRIM2	DNA primase large subunit	9.18587	9.14441	15.0766	9.86865	8.9031	16.359	9.55076	11.6053	15.2593	9.53028	14.677	12.2058	14.968	9.11873	10.3418	13.8454	9.25683	15.2579	9.88988	8.96218		20.6124		16.2946		1.26498	anatomical structure homeostasis;biological regulation;biosynthetic process;cell cycle;cell cycle process;cellular biosynthetic process;cellular component organization;cellular component organization at cellular level;cellular component organization or biogenesis;cellular component organization or biogenesis at cellular level;cellular macromolecule biosynthetic process;cellular macromolecule meta…	4 iron, 4 sulfur cluster binding;binding;catalytic activity;cation binding;DNA binding;DNA primase activity;DNA-directed RNA polymerase activity;ion binding;iron-sulfur cluster binding;metal cluster binding;metal ion binding;nucleic acid binding;nucleotidyltransferase activity;RNA polymerase activity;transferase activity;transferase activity, transferring phosphorus-containing groups	cell part;intracellular organelle part;intracellular part;nuclear part;nucleoplasm;organelle part	DNA replication;Purine metabolism;Pyrimidine metabolism	DNA polymerase alpha-primase complex;DNA synthesome complex (13 subunits);DNA synthesome complex (15 subunits);DNA synthesome complex (17 subunits);DNA synthesome core complex	REACT_1095;REACT_1385;REACT_1792;REACT_1838;REACT_2244;REACT_329;REACT_70;REACT_7987;REACT_7993	15459.5	948.747	750.007		0.600187	0.328826	1.88546	1.07355	0.821209	0.180925	2.08769	1.34479	0.0471972	1	-0.202225	-0.116909
SMIM22	Small integral membrane protein 22	8.10574	2.04851	9.34611	-5.43391	3.0083	0.765303	0.750592	-0.0674727	4.86226	6.69698	7.9617	2.65375	7.28734	-5.98367	-0.650228	7.40216	-5.49744	2.64889	9.29353	2.76373		16.0556		10.5899		1.51612			cell part;integral to membrane;intrinsic to membrane;membrane part				66.4185	6.27185	4.13679		0.444246	0.421997	2.24329	0.881032	0.653387	0.225958	3.47381	1.20439	0.167574	0.999437	-1.23052	-0.395674
HAPLN3	Hyaluronan and proteoglycan link protein 3	8.51796	4.6019	4.75264	-0.291693	4.03098	-4.24367	3.90201	6.07321	8.46008	8.82671	8.28972	5.67257	6.82256	0.601201	8.43239	8.26064	-0.286841	7.26763	3.81714	3.44415		13.0334		15.1158		0.862239	anatomical structure development;biological adhesion;cell adhesion;cellular process;central nervous system development;developmental process;skeletal system development;system development	binding;carbohydrate binding;extracellular matrix structural constituent;glycosaminoglycan binding;hyaluronic acid binding;pattern binding;polysaccharide binding;structural molecule activity	extracellular matrix;extracellular region part;extracellular space;proteinaceous extracellular matrix				213.061	14.0953	16.3473		1.4929	0.0627532	4.31889	2.20179	1.02752	0.123125	2.85229	1.62485	0.309718	0.9208	1.4666	0.648958
FCGR1A	High affinity immunoglobulin gamma Fc receptor I	7.07785	10.1304	9.29898	10.1814	7.45633	-1.10163	7.47531	10.6033	11.097	10.963	12.0968	9.62868	12.2782	7.57634	11.0404	9.26102	9.18885	8.4673	8.49221	6.58331		11.7635		5.81325		2.02357	antigen processing and presentation;antigen processing and presentation of exogenous antigen;antigen processing and presentation of exogenous peptide antigen;antigen processing and presentation of exogenous peptide antigen via MHC class I;antigen processing and presentation of exogenous peptide antigen via MHC class I, TAP-dependent;antigen processing and presentation of peptide antigen;antigen p…	molecular transducer activity;receptor signaling protein activity;signal transducer activity	cell part;clathrin coated vesicle membrane;clathrin-coated endocytic vesicle membrane;coated vesicle membrane;cytoplasmic part;cytoplasmic vesicle membrane;cytoplasmic vesicle part;early endosome membrane;endocytic vesicle membrane;endosomal part;endosome membrane;integral to membrane;intracellular organelle part;intracellular part;intrinsic to membrane;membrane;membrane part;organelle membrane;o…	Fc gamma R-mediated phagocytosis;Hematopoietic cell lineage;ko05152;Leishmaniasis;Osteoclast differentiation;Phagosome;Staphylococcus aureus infection;Systemic lupus erythematosus	PLC-gamma-2-Lyn-FcR-gamma complex;PLC-gamma-2-Syk-LAT-FcR-gamma complex	REACT_111056;REACT_160086;REACT_160158;REACT_160274;REACT_25078	2093.29	360.089	177.948		1.43177	0.0693004	3.89421	2.11464	2.36547	0.0531525	2.45267	2.7717	0.42595	0.827905	1.44154	0.816929
CEP290	Centrosomal protein of 290 kDa	13.962	8.35928	8.71335	15.5986	9.04364	-0.0204531	9.8267	15.1424	9.87855	10.2125	13.3127	14.4992	8.93843	15.0749	15.3872	8.27235	15.9092	9.35144	9.95143	7.82872		10.7643		5.73741		1.87617	anatomical structure development;anatomical structure formation involved in morphogenesis;anatomical structure morphogenesis;biological regulation;cell cycle;cell cycle process;cell development;cell part morphogenesis;cell projection assembly;cell projection morphogenesis;cell projection organization;cellular component assembly;cellular component assembly at cellular level;cellular component asse…		cell part;cell projection;cell projection part;centriolar satellite;centrosome;ciliary transition zone;cilium;cilium part;cytoplasm;cytoplasmic part;cytoskeletal part;cytosol;intracellular membrane-bounded organelle;intracellular non-membrane-bounded organelle;intracellular organelle;intracellular organelle part;intracellular part;macromolecular complex;membrane;membrane-bounded organelle;microtu…			REACT_15296;REACT_15364;REACT_15451;REACT_160315;REACT_267965	5680.61	990.1	527.724		0.567045	0.331856	2.64255	1.06555	0.06404	0.88206	0.315105	0.15894	0.47188	0.739264	2.32744	0.920264
CDH2	Cadherin-2	10.5378	10.1818	11.4334	14.8124	10.6138	11.3694	10.1344	10.925	14.2843	14.3895	13.6275	14.2372	13.7579	10.6659	14.5543	14.7473	11.3814	10.3639	11.3303	14.1014		10.5822		6.2159		1.70244	adherens junction organization;anatomical structure morphogenesis;biological adhesion;biological regulation;blood vessel morphogenesis;calcium-dependent cell-cell adhesion;cell adhesion;cell adhesion mediated by integrin;cell differentiation;cell junction assembly;cell junction organization;cell migration;cell motility;cell-cell adhesion;cell-cell adhesion mediated by cadherin;cell-cell junction …	alpha-catenin binding;beta-catenin binding;binding;calcium ion binding;cation binding;gamma-catenin binding;ion binding;metal ion binding;protein binding	adherens junction;anchoring junction;apical plasma membrane;catenin complex;cell junction;cell part;cell projection;cell-cell adherens junction;cell-cell contact zone;cell-cell junction;cell-substrate adherens junction;cell-substrate junction;extracellular membrane-bounded organelle;extracellular organelle;extracellular region part;extracellular vesicular exosome;extrinsic to membrane;extrinsic t…	Arrhythmogenic right ventricular cardiomyopathy (ARVC);Cell adhesion molecules (CAMs)		REACT_19195;REACT_21402	16582.4	2667.74	1567.01		1.67516	0.0635922	2.23933	2.16723	0.570324	0.327432	1.08768	0.958957	0.599381	0.678316	1.15165	0.996257
ADAMTS16	A disintegrin and metalloproteinase with thrombospondin motifs 16	8.81251	6.7103	10.0985	-5.00584	3.62887	5.05466	1.12725	9.50523	7.79134	8.48282	7.42414	0.85675	8.76328	-5.60439	7.28334	8.34509	-5.11815	7.12069	0	6.93606		8.71474		2.36536		3.68432	anatomical structure morphogenesis;branching involved in ureteric bud morphogenesis;branching morphogenesis of a tube;developmental process;morphogenesis of a branching epithelium;morphogenesis of a branching structure;morphogenesis of an epithelium;multicellular organismal process;tissue morphogenesis;tube morphogenesis	binding;catalytic activity;cation binding;endopeptidase activity;hydrolase activity;ion binding;metal ion binding;metalloendopeptidase activity;metallopeptidase activity;peptidase activity;peptidase activity, acting on L-amino acid peptides;transition metal ion binding;zinc ion binding	extracellular matrix;extracellular region part;proteinaceous extracellular matrix			REACT_118572;REACT_264269	289.64	122.451	33.2357		0.564503	0.331542	2.79065	1.06666	0.849249	0.148674	4.42831	1.47826	0.222887	0.958727	-1.63766	-0.50726
HECTD4	Probable E3 ubiquitin-protein ligase HECTD4	9.70753	-0.680361	1.82584	-7.39797	3.57582	8.95633	8.89973	0.26037	2.85934	9.09678	7.67122	-5.06066	7.55356	-7.99652	9.36106	9.22289	-7.51028	3.39396	10.1028	1.57285		8.1818		9.28099		0.881566	alcohol metabolic process;biological regulation;carbohydrate homeostasis;carbohydrate metabolic process;cellular carbohydrate metabolic process;cellular macromolecule metabolic process;cellular metabolic process;cellular process;cellular protein metabolic process;chemical homeostasis;glucose homeostasis;glucose metabolic process;hexose metabolic process;homeostatic process;macromolecule metabolic…	acid-amino acid ligase activity;catalytic activity;ligase activity;ligase activity, forming carbon-nitrogen bonds;small conjugating protein ligase activity;ubiquitin-protein ligase activity	cell part;cytoplasm;integral to membrane;intracellular membrane-bounded organelle;intracellular organelle;intracellular part;intrinsic to membrane;membrane part;membrane-bounded organelle;nucleus;organelle				97.5614	10.512	11.9242		0.0183538	0.971208	0.174827	0.050042	0.113642	0.780708	1.13771	0.284979	0.095288	1	-0.962879	-0.24223
ITPKA	Inositol-trisphosphate 3-kinase A	8.67355	8.41438	1.32	3.61522	4.28148	7.78125	1.69774	3.6123	6.51453	7.6314	7.62511	-0.878409	8.55043	-4.15138	1.48647	8.59079	-3.79864	4.78645	5.13716	3.47362		7.42642		13.0008		0.571229	actin cytoskeleton organization;actin filament-based process;alcohol metabolic process;biological regulation;carbohydrate metabolic process;cellular carbohydrate metabolic process;cellular component maintenance;cellular component maintenance at cellular level;cellular component organization;cellular component organization at cellular level;cellular component organization or biogenesis;cellular co…	adenyl nucleotide binding;adenyl ribonucleotide binding;ATP binding;binding;calmodulin-dependent protein kinase activity;catalytic activity;inositol or phosphatidylinositol kinase activity;inositol trisphosphate 3-kinase activity;inositol trisphosphate kinase activity;kinase activity;nucleotide binding;phosphotransferase activity, alcohol group as acceptor;protein kinase activity;protein serine/t…	cell part;cell projection;cell projection part;cytoplasmic part;cytosol;dendritic spine;intracellular part;neuron projection;neuron spine	Calcium signaling pathway;Inositol phosphate metabolism;Phosphatidylinositol signaling system		REACT_150312	144.422	11.1087	19.4471		0.0783041	0.877619	0.397282	0.192592	0.719046	0.198798	3.29145	1.28477	0.691855	0.536538	-2.89416	-1.23113
KMT2D	Histone-lysine N-methyltransferase 2D	9.45491	5.10934	6.13792	-0.821826	5.23956	5.2813	3.8605	6.31629	8.53869	8.52621	4.9956	7.48004	9.62067	-0.874728	6.1065	8.56563	-0.388494	4.38771	8.9566	4.55857		7.24199		11.6106		0.623737	biological regulation;biosynthetic process;cell growth;cellular biosynthetic process;cellular component organization;cellular component organization at cellular level;cellular component organization or biogenesis;cellular component organization or biogenesis at cellular level;cellular macromolecule biosynthetic process;cellular macromolecule metabolic process;cellular metabolic process;cellular n…	binding;catalytic activity;cation binding;DNA binding;histone methyltransferase activity;histone methyltransferase activity (H3-K4 specific);histone-lysine N-methyltransferase activity;ion binding;lysine N-methyltransferase activity;metal ion binding;methyltransferase activity;N-methyltransferase activity;nucleic acid binding;protein methyltransferase activity;protein-lysine N-methyltransferase a…	cell part;histone methyltransferase complex;intracellular membrane-bounded organelle;intracellular organelle;intracellular organelle part;intracellular part;macromolecular complex;membrane-bounded organelle;methyltransferase complex;nuclear part;nucleoplasm;nucleoplasm part;nucleus;organelle;organelle part;protein complex		ASCOM complex;MOF complex;UTX-MLL2/3 complex;WDR5-ASH2L-RBBP5-MLL2 complex	REACT_264178;REACT_264242;REACT_268728	273.604	23.5649	37.7802		1.07899	0.134357	2.68505	1.66758	1.00186	0.123592	3.10647	1.61182	0.0828899	1	-0.421419	-0.202774
PIP5K1C	Phosphatidylinositol 4-phosphate 5-kinase type-1 gamma	8.27686	8.78495	7.33866	7.42311	7.74903	9.3646	6.67204	8.32552	11.7831	11.3198	10.8157	6.30487	10.3565	10.9671	8.07916	11.4905	9.93741	10.8182	10.8211	8.42262		7.23636		0.862199		8.3929	actin cytoskeleton organization;actin filament-based process;adherens junction assembly;adherens junction organization;axon guidance;biological adhesion;biological regulation;biosynthetic process;cell adhesion;cell chemotaxis;cell junction assembly;cell junction organization;cell migration;cell motility;cell-cell adhesion;cell-cell junction organization;cellular biosynthetic process;cellular comp…	1-phosphatidylinositol-4-phosphate 5-kinase activity;adenyl nucleotide binding;adenyl ribonucleotide binding;ATP binding;binding;catalytic activity;inositol or phosphatidylinositol kinase activity;kinase activity;lipid kinase activity;nucleotide binding;phosphatidylinositol phosphate kinase activity;phosphotransferase activity, alcohol group as acceptor;purine nucleotide binding;purine ribonucleo…	adherens junction;anchoring junction;cell junction;cell part;cell projection;cell projection membrane;cell projection part;cell-substrate adherens junction;cell-substrate junction;cytoplasmic part;cytosol;endomembrane system;focal adhesion;intracellular membrane-bounded organelle;intracellular organelle;intracellular part;leading edge membrane;membrane part;membrane-bounded organelle;nucleus;orga…	Endocytosis;Fc gamma R-mediated phagocytosis;Inositol phosphate metabolism;Phosphatidylinositol signaling system;Regulation of actin cytoskeleton		REACT_121025;REACT_19279	1556.72	1805.52	215.125		1.25885	0.117291	1.87339	1.7455	0.101348	0.831035	-0.259022	-0.223688	2.34225	0.238824	2.13241	2.6236
FUT11	Alpha-(1,3)-fucosyltransferase 11	8.88146	-0.992817	0.239623	-5.24346	0.782293	2.93501	7.23113	8.83883	1.39261	8.65848	2.63928	1.12977	4.1324	-5.86276	7.75122	9.03862	-5.35578	7.89119	8.84918	-0.344073		6.90987		0.0551587		125.273	carbohydrate metabolic process;cellular carbohydrate metabolic process;cellular macromolecule metabolic process;cellular metabolic process;cellular process;cellular protein metabolic process;glycosylation;macromolecule glycosylation;macromolecule metabolic process;macromolecule modification;metabolic process;primary metabolic process;protein glycosylation;protein metabolic process;protein modific…	alpha(1,3)-fucosyltransferase activity;catalytic activity;fucosyltransferase activity;transferase activity;transferase activity, transferring glycosyl groups;transferase activity, transferring hexosyl groups	cell part;cytoplasmic part;extracellular membrane-bounded organelle;extracellular organelle;extracellular region part;extracellular vesicular exosome;Golgi apparatus part;Golgi cisterna membrane;Golgi membrane;integral to membrane;intracellular organelle part;intracellular part;intrinsic to membrane;membrane;membrane part;membrane-bounded organelle;membrane-bounded vesicle;organelle;organelle mem…				11.884	215.452	1.71986		0.495879	0.38071	2.48905	0.962514	0.170706	0.684886	1.327	0.40447	0.143218	1	1.16205	0.346318
KDM3A	Lysine-specific demethylase 3A	9.02093	4.89759	4.62444	7.00118	9.90963	5.51135	4.39839	8.0799	8.87812	3.73318	10.3798	8.39382	6.31961	7.37254	5.56045	6.10456	6.12501	5.48238	9.0261	4.25072		6.65312		4.41013		1.5086	aldehyde biosynthetic process;androgen receptor signaling pathway;biological regulation;biosynthetic process;cellular aldehyde metabolic process;cellular biosynthetic process;cellular component organization;cellular component organization at cellular level;cellular component organization or biogenesis;cellular component organization or biogenesis at cellular level;cellular macromolecule biosynthe…	androgen receptor binding;binding;catalytic activity;cation binding;core promoter binding;dioxygenase activity;DNA binding;hormone receptor binding;ion binding;iron ion binding;metal ion binding;nuclear hormone receptor binding;nucleic acid binding;nucleic acid binding transcription factor activity;oxidoreductase activity;protein binding;receptor binding;regulatory region DNA binding;regulatory r…	cell part;cytoplasm;intracellular membrane-bounded organelle;intracellular organelle;intracellular organelle part;intracellular part;membrane;membrane-bounded organelle;nuclear part;nucleoplasm;nucleus;organelle;organelle part			REACT_263961	303.464	68.8107	45.6123		0.418777	0.471457	1.15024	0.787261	0.634277	0.277124	1.3562	1.06588	0.0739206	1	-0.205961	-0.168702
MS4A1	B-lymphocyte antigen CD20	8.74471	7.32872	8.32497	10.7376	8.16831	7.96986	7.28515	11.6067	7.72583	12.4442	11.7012	8.60442	9.41656	9.88509	11.2233	9.22973	11.6266	8.05933	7.52582	8.20316		6.60813		3.16635		2.08698	B cell activation;B cell proliferation;cell activation;cell proliferation;cellular process;humoral immune response;immune response;immune system process;leukocyte activation;leukocyte proliferation;lymphocyte activation;lymphocyte proliferation;mononuclear cell proliferation;response to stimulus	antigen binding;binding;MHC class II protein complex binding;MHC protein complex binding	cell part;external side of plasma membrane;extracellular membrane-bounded organelle;extracellular organelle;extracellular region part;extracellular space;extracellular vesicular exosome;integral to membrane;integral to plasma membrane;intrinsic to membrane;intrinsic to plasma membrane;membrane part;membrane-bounded organelle;membrane-bounded vesicle;organelle;plasma membrane part;vesicle	Hematopoietic cell lineage	CD20-LCK-FYN-p75/80 complex;CD20-LCK-LYN-FYN-p75/80 complex, (Raji human B cell line)		1901.01	600.379	287.678		1.27905	0.113629	1.8842	1.76505	0.399316	0.448216	0.85652	0.728596	0.710885	0.626227	1.02768	1.08406
ARHGEF28	Rho guanine nucleotide exchange factor 28	9.38538	9.16898	9.32995	7.46243	7.66339	7.36403	7.35752	11.167	6.50761	10.2489	10.4074	10.391	8.65247	8.10256	10.3624	8.55838	9.0602	7.97023	9.99716	8.45412		6.31293		3.39478		1.8596	anatomical structure morphogenesis;axon guidance;axonogenesis;biological regulation;cell part morphogenesis;cell projection morphogenesis;cell projection organization;cell surface receptor linked signaling pathway;cellular component morphogenesis;cellular component organization;cellular component organization at cellular level;cellular component organization or biogenesis;cellular component organ…	binding;cation binding;enzyme regulator activity;GTPase regulator activity;guanyl-nucleotide exchange factor activity;ion binding;metal ion binding;nucleic acid binding;nucleoside-triphosphatase regulator activity;Ras guanyl-nucleotide exchange factor activity;Rho guanyl-nucleotide exchange factor activity;RNA binding;small GTPase regulator activity	cell part;cytoplasmic part;cytosol;intracellular part;membrane;plasma membrane			REACT_263952	1279.8	376.989	202.726		0.955002	0.209234	1.31501	1.37179	0.382761	0.488316	0.633108	0.669159	0.682115	0.708678	0.681907	0.957312
DEFA4	Neutrophil defensin 4	9.27155	9.54913	8.43039	6.7423	8.70167	-1.08402	8.7122	10.9555	11.6303	12.4853	7.65029	8.08808	14.8428	8.01607	6.17428	10.4902	7.98133	9.65352	4.85659	9.92992		6.19167		9.9585		0.621747	antibacterial humoral response;antimicrobial humoral response;cell killing;defense response;defense response to bacterium;defense response to fungus;humoral immune response;immune response;immune system process;innate immune response;killing of cells of other organism;multi-organism process;response to bacterium;response to biotic stimulus;response to fungus;response to other organism;response to…		cell part;cytoplasmic part;extracellular region;extracellular region part;extracellular space;Golgi apparatus part;Golgi lumen;intracellular organelle lumen;intracellular organelle part;intracellular part;membrane-enclosed lumen;organelle lumen;organelle part			REACT_115574;REACT_115846	2577.93	258.867	416.355		1.17055	0.104635	3.75303	1.82993	1.22142	0.101733	2.78466	1.82143	0.250715	0.944234	0.968378	0.5317
CHAF1B	Chromatin assembly factor 1 subunit B	9.43712	8.45464	5.23591	9.57109	3.04911	5.36299	6.40251	10.1807	5.08492	8.5709	6.47281	9.58766	9.37431	8.92316	9.02062	9.73067	10.0941	2.30498	6.78833	4.57254		6.17018		1.07524		5.73841	biological regulation;biosynthetic process;cell cycle;cellular biosynthetic process;cellular component assembly;cellular component assembly at cellular level;cellular component organization;cellular component organization at cellular level;cellular component organization or biogenesis;cellular component organization or biogenesis at cellular level;cellular macromolecular complex assembly;cellular…	binding;chromatin binding;histone binding;protein binding;unfolded protein binding	CAF-1 complex;cell part;chromatin;chromatin assembly complex;chromosomal part;cytoplasm;intracellular membrane-bounded organelle;intracellular organelle;intracellular organelle part;intracellular part;macromolecular complex;membrane-bounded organelle;nuclear chromatin;nuclear chromosome part;nuclear part;nucleoplasm;nucleus;organelle;organelle part;protein complex		ASF1-histone containing complex;ASF1-interacting protein complex;Chromatin assembly complex (CAF-1 complex);Histone H3.1 complex		521.97	485.444	84.5956		0.550815	0.373075	1.42427	0.977475	0.254846	0.584899	0.864122	0.532313	0.151419	1	0.560143	0.339906
SFRP4	Secreted frizzled-related protein 4	6.7986	8.73398	8.82379	-0.797455	8.04198	7.71644	7.12115	9.77672	10.1984	8.00945	10.4397	11.1308	10.4587	-1.22318	2.98769	9.54678	6.2334	6.34013	7.69036	7.14699		6.0951		15.8231		0.385203	anion homeostasis;biological regulation;cell differentiation;cell surface receptor linked signaling pathway;cellular developmental process;cellular process;cellular response to stimulus;chemical homeostasis;developmental process;homeostatic process;ion homeostasis;multicellular organismal development;multicellular organismal process;negative regulation of biological process;negative regulation of…	binding;protein binding;Wnt-protein binding	cell part;cell surface;cytoplasm;extracellular region part;extracellular space;intracellular membrane-bounded organelle;intracellular organelle;intracellular part;membrane-bounded organelle;nucleus;organelle	Wnt signaling pathway			1281.92	81.0157	210.32		1.40761	0.0775256	3.36823	2.05513	1.86862	0.0677838	4.47056	2.59551	0.249235	0.943385	-1.10233	-0.536475
ZNF131	Zinc finger protein 131	9.52221	5.65497	9.34871	-0.482525	8.25198	5.68213	3.0361	9.33082	8.62728	7.84071	6.2932	5.8509	8.62357	-1.08108	9.96438	9.05472	-0.594842	8.12995	9.37136	4.50946		6.07326		1.11315		5.45591	biological regulation;biosynthetic process;cellular biosynthetic process;cellular macromolecule biosynthetic process;cellular macromolecule metabolic process;cellular metabolic process;cellular nitrogen compound metabolic process;cellular process;macromolecule biosynthetic process;macromolecule metabolic process;metabolic process;nitrogen compound metabolic process;nucleic acid metabolic process;…	binding;cation binding;DNA binding;ion binding;metal ion binding;nucleic acid binding;nucleic acid binding transcription factor activity;sequence-specific DNA binding RNA polymerase II transcription factor activity;sequence-specific DNA binding transcription factor activity	cell part;intracellular membrane-bounded organelle;intracellular organelle;intracellular part;membrane-bounded organelle;nucleus;organelle				311.827	280.129	51.3442		0.592582	0.331854	1.902	1.06519	0.50416	0.326146	2.13909	0.961858	0.0369932	1	-0.237089	-0.0961995
HLTF	Helicase-like transcription factor	7.84548	4.62675	5.0616	-0.478698	6.35099	5.28287	7.37435	5.05601	8.7269	8.31838	7.91874	7.10466	7.71659	-0.773331	9.23682	8.23842	-0.552972	4.14456	6.61189	7.48034		5.80917		2.31227		2.51232	biological regulation;biosynthetic process;cellular biosynthetic process;cellular component organization;cellular component organization at cellular level;cellular component organization or biogenesis;cellular component organization or biogenesis at cellular level;cellular macromolecule biosynthetic process;cellular macromolecule metabolic process;cellular metabolic process;cellular nitrogen comp…	adenyl nucleotide binding;adenyl ribonucleotide binding;ATP binding;ATPase activity;binding;catalytic activity;cation binding;DNA binding;helicase activity;hydrolase activity;hydrolase activity, acting on acid anhydrides;hydrolase activity, acting on acid anhydrides, in phosphorus-containing anhydrides;ion binding;ligase activity;metal ion binding;nucleic acid binding;nucleoside-triphosphatase ac…	cell part;cytoplasm;intracellular membrane-bounded organelle;intracellular non-membrane-bounded organelle;intracellular organelle;intracellular organelle part;intracellular part;membrane;membrane-bounded organelle;non-membrane-bounded organelle;nuclear part;nucleolus;nucleoplasm;nucleus;organelle;organelle part				226.16	97.8086	38.9316		1.06177	0.143942	2.32164	1.61844	0.758521	0.192125	2.5613	1.30428	0.0455569	1	-0.239656	-0.115492
NOB1	RNA-binding protein NOB1	8.32959	8.6481	8.21533	7.91834	11.5154	-1.02514	7.12671	9.86584	11.2364	17.3607	9.14752	12.2674	9.81348	4.10194	8.83001	17.7803	7.05429	9.16408	8.5633	10.8002		5.62857		3.67588		1.53122	multicellular organismal process;neurological system process;sensory perception;sensory perception of light stimulus;system process;visual perception	binding;cation binding;ion binding;metal ion binding	cell part;intracellular membrane-bounded organelle;intracellular organelle;intracellular part;membrane-bounded organelle;nucleus;organelle	Ribosome biogenesis in eukaryotes			1672.86	455.091	297.208		1.31817	0.0816287	4.36832	2.01811	0.490552	0.335966	2.14463	0.943345	0.486841	0.727914	2.22369	0.937791
GSTCD	Glutathione S-transferase C-terminal domain-containing protein	9.14488	7.04695	6.09261	-0.275141	5.23716	6.66739	4.43748	8.13319	9.92413	8.9024	5.57154	6.4583	8.95684	-0.873691	5.65681	9.85127	-0.387457	7.00007	7.36158	5.28358		5.56297		7.52481		0.739284			cell part;cytoplasm;extracellular membrane-bounded organelle;extracellular organelle;extracellular region part;extracellular vesicular exosome;intracellular part;membrane-bounded organelle;membrane-bounded vesicle;organelle;vesicle				379.634	50.451	68.243		1.03807	0.144306	2.51231	1.61119	0.99171	0.125415	3.14933	1.6028	0.130196	1	-0.637024	-0.305826
CFAP54	Cilia- and flagella-associated protein 54	8.00942	6.42626	2.18155	-2.21955	7.03855	5.18902	5.26002	8.35995	7.52741	9.35499	5.89782	7.22419	7.88167	-2.8181	2.57711	7.273	-2.33186	5.53409	9.09178	5.75056		5.48452		4.53561		1.20921			axoneme;cell part;cell projection part;cytoskeleton;intracellular non-membrane-bounded organelle;intracellular organelle;intracellular part;non-membrane-bounded organelle;organelle;organelle part				210.166	46.3369	38.3198		1.21843	0.101672	3.15263	1.84657	1.2305	0.0918938	4.12531	1.91224	0.17626	0.997334	-0.97267	-0.405107
ENTR1	Endosome-associated-trafficking regulator 1	8.62256	9.25124	8.92749	0.154412	0.238384	-6.19878	0.319916	8.97699	-0.121627	8.28533	1.66308	3.3825	0.59978	4.97892	8.34901	1.44873	0.0281727	7.46301	8.87369	2.38111		5.44587		0.21556		25.2639	biological regulation;cell cycle;cell division;cellular process;establishment of localization;establishment of protein localization;protein transport;regulation of biological process;regulation of cell division;regulation of cellular process;regulation of cytokinesis;transport		cell part;cytoplasmic part;early endosome;endosome;intracellular membrane-bounded organelle;intracellular organelle;intracellular part;membrane-bounded organelle;midbody;organelle;recycling endosome				6.79785	31.5358	1.24826		0.0983974	0.834431	0.752644	0.245991	0.192017	0.660581	-0.991273	-0.435166	0.284751	0.932434	1.74392	0.617221
OLFM4	Olfactomedin-4	11.3188	14.0418	14.7094	15.6697	14.18	11.5705	16.4279	17.8521	16.6614	18.8765	15.2878	12.2227	16.3944	12.1335	14.1185	15.8089	16.6365	13.7549	12.0456	17.2658		5.11264		5.33529		0.958267	biological adhesion;biological regulation;cell adhesion;cellular component assembly;cellular component organization;cellular component organization or biogenesis;cellular process;macromolecular complex assembly;macromolecular complex subunit organization;negative regulation of biological process;negative regulation of cell communication;negative regulation of cellular process;negative regulation …	binding;cadherin binding;catalytic activity;cell adhesion molecule binding;identical protein binding;protein binding;protein dimerization activity;protein homodimerization activity	cell part;cytoplasmic membrane-bounded vesicle;cytoplasmic part;cytoplasmic vesicle;extracellular membrane-bounded organelle;extracellular organelle;extracellular region part;extracellular space;extracellular vesicular exosome;intracellular membrane-bounded organelle;intracellular organelle;intracellular part;membrane;membrane-bounded organelle;membrane-bounded vesicle;mitochondrion;organelle;per…				94896.5	17786.6	18561.2		1.07233	0.143814	2.22754	1.61949	0.705818	0.235236	1.67818	1.18047	0.208546	0.994499	0.549354	0.430804
PHRF1	PHD and RING finger domain-containing protein 1	10.0754	11.8467	12.3944	8.22519	12.2757	6.78398	9.60841	12.268	12.424	12.5264	12.2057	12.6084	12.0718	9.68405	10.1546	12.4444	12.3086	11.7557	12.0881	12.2749		4.83229		1.19748		4.03537	biosynthetic process;cellular biosynthetic process;cellular macromolecule biosynthetic process;cellular macromolecule metabolic process;cellular metabolic process;cellular nitrogen compound metabolic process;cellular process;macromolecule biosynthetic process;macromolecule metabolic process;metabolic process;mRNA metabolic process;mRNA processing;nitrogen compound metabolic process;nucleic acid m…	binding;cation binding;enzyme binding;ion binding;metal ion binding;protein binding;RNA polymerase binding;transition metal ion binding;zinc ion binding	cell part;membrane				5213.76	4353.92	1078.94		1.49522	0.0831652	2.17788	2.00321	0.962744	0.218911	0.820661	1.22395	0.781966	0.546488	1.35722	1.21356
CKS1B	Cyclin-dependent kinases regulatory subunit 1	8.76921	4.30813	4.35382	6.46191	10.308	-1.96202	7.91766	8.7592	6.80392	6.70778	9.21986	10.9385	8.67613	7.04043	7.18252	7.67208	4.46362	6.44276	5.04527	9.48083		4.77782		3.19947		1.49332	biological regulation;cell cycle;cell cycle process;cell division;cell proliferation;cellular process;G1/S transition of mitotic cell cycle;mitotic cell cycle;regulation of biological process;regulation of catalytic activity;regulation of cell cycle;regulation of cellular metabolic process;regulation of cellular process;regulation of cellular protein metabolic process;regulation of cyclin-depende…	cyclin-dependent protein kinase regulator activity;enzyme regulator activity;kinase regulator activity;protein kinase regulator activity	cell part;intracellular organelle part;intracellular part;nuclear part;nucleoplasm;organelle part	Cell cycle - yeast;Pathways in cancer;Small cell lung cancer	CDH1-CKS1B complex;p27-cyclinE-Cdk2 - Ubiquitin E3 ligase (SKP1A, SKP2, CUL1, CKS1B, RBX1) complex;Ubiquitin E3 ligase (SKP1A, SKP2, CUL1, CKS1B, RBX1)	REACT_821;REACT_9003	421.171	131.638	88.1513		0.840717	0.194569	2.7809	1.41214	1.09758	0.128296	1.75649	1.58184	0.261119	0.94107	1.02441	0.551461
WBP1	WW domain-binding protein 1	10.6549	9.83572	8.47116	10.0953	13.6658	7.81827	9.37034	9.55592	13.7076	11.9952	11.7349	13.9487	12.1374	12.0313	14.7039	10.5933	9.61796	10.688	10.5398	9.33815		4.69893		2.77936		1.69065		binding;protein binding;protein domain specific binding;WW domain binding					4293.84	1544.9	913.791		1.33252	0.099015	2.19261	1.86164	0.566286	0.328146	1.10675	0.957475	0.530291	0.746637	1.08586	0.911362
C9orf72	Guanine nucleotide exchange factor C9orf72	6.09888	5.98074	8.31581	9.91607	6.94994	1.41699	7.80141	8.97499	9.24913	8.98642	9.28051	7.13178	9.21461	7.49266	7.05685	9.28441	8.92005	5.88081	9.11308	6.54325		4.45394		3.05752		1.45672	autophagy;catabolic process;cellular catabolic process;cellular component organization;cellular component organization or biogenesis;cellular membrane organization;cellular metabolic process;cellular process;endocytosis;establishment of localization;membrane invagination;membrane organization;metabolic process;transport;vesicle-mediated transport	binding;enzyme binding;GTPase binding;protein binding;Rab GTPase binding;Ras GTPase binding;small GTPase binding	actin cytoskeleton;autophagic vacuole;cell part;cytoplasm;cytoplasmic part;cytoplasmic vesicle;cytoskeleton;endosome;extracellular region part;extracellular space;intercellular bridge;intracellular membrane-bounded organelle;intracellular non-membrane-bounded organelle;intracellular organelle;intracellular organelle part;intracellular part;lysosome;lytic vacuole;membrane-bounded organelle;non-mem…				550.661	180.101	123.635		1.07224	0.144612	2.16627	1.61276	0.890415	0.210104	1.05037	1.25129	0.462452	0.813015	1.1159	0.836104
LOXL1	Lysyl oxidase homolog 1	9.64132	6.73753	9.48132	8.86864	8.60781	0.198231	9.3957	6.47909	12.6007	10.4786	10.5068	11.6083	11.3246	9.872	9.82608	9.79435	7.17643	7.77576	7.89173	10.7525		4.29973		2.26347		1.89962	anatomical structure development;aorta development;artery development;blood vessel development;cellular component organization;cellular component organization at cellular level;cellular component organization or biogenesis;cellular component organization or biogenesis at cellular level;cellular macromolecule metabolic process;cellular metabolic process;cellular process;cellular protein metabolic …	binding;catalytic activity;cation binding;copper ion binding;ion binding;metal ion binding;oxidoreductase activity;oxidoreductase activity, acting on the CH-NH2 group of donors;oxidoreductase activity, acting on the CH-NH2 group of donors, oxygen as acceptor;transition metal ion binding	acrosomal vesicle;basement membrane;cell part;cytoplasmic membrane-bounded vesicle;cytoplasmic part;cytoplasmic vesicle;extracellular matrix part;extracellular region;extracellular region part;extracellular space;intracellular membrane-bounded organelle;intracellular organelle;intracellular part;membrane-bounded organelle;membrane-bounded vesicle;organelle;stored secretory granule;vesicle			REACT_150206;REACT_150366	2009.87	887.959	467.441		1.02512	0.14287	2.93819	1.62767	0.809942	0.204249	1.48701	1.26706	0.502328	0.742055	1.45118	0.917034
PUS7L	Pseudouridylate synthase 7 homolog-like protein	9.28844	7.60886	7.22058	9.72335	7.20966	6.5454	5.52988	9.29228	8.42126	9.50741	7.69763	10.0138	9.33244	8.6421	6.71783	9.02558	9.28234	5.7095	7.87708	8.55286		4.26315		1.69307		2.518	cellular macromolecule metabolic process;cellular metabolic process;cellular nitrogen compound metabolic process;cellular process;macromolecule metabolic process;macromolecule modification;metabolic process;ncRNA metabolic process;ncRNA processing;nitrogen compound metabolic process;nucleic acid metabolic process;nucleobase-containing compound metabolic process;primary metabolic process;pseudouri…	binding;catalytic activity;intramolecular transferase activity;isomerase activity;nucleic acid binding;pseudouridine synthase activity;RNA binding					635.831	375.55	149.146		1.24844	0.138731	1.45469	1.6484	0.944544	0.1929	1.07167	1.30139	0.209768	0.99687	0.383015	0.404924
ACVR1B	Activin receptor type-1B	9.81202	10.3473	7.53684	6.6922	5.53877	6.07086	0.50078	8.92861	9.43825	10.8138	8.60075	7.46075	6.88689	7.42242	10.347	8.29029	9.56645	8.23566	4.62866	9.12783		4.23327		1.39831		3.02742	activin receptor signaling pathway;anatomical structure development;biological regulation;cell cycle process;cell surface receptor linked signaling pathway;cellular macromolecule metabolic process;cellular metabolic process;cellular process;cellular protein metabolic process;cellular response to stimulus;central nervous system development;chordate embryonic development;development of primary fema…	activin receptor activity, type I;activin-activated receptor activity;adenyl nucleotide binding;adenyl ribonucleotide binding;ATP binding;binding;catalytic activity;cation binding;enzyme binding;inhibin binding;ion binding;kinase activity;metal ion binding;molecular transducer activity;nucleotide binding;phosphotransferase activity, alcohol group as acceptor;protein binding;protein kinase activit…	activin receptor complex;cell part;cell surface;extracellular membrane-bounded organelle;extracellular organelle;extracellular region part;extracellular vesicular exosome;integral to membrane;integral to plasma membrane;intrinsic to membrane;intrinsic to plasma membrane;macromolecular complex;membrane;membrane part;membrane-bounded organelle;membrane-bounded vesicle;organelle;plasma membrane;plas…	Cytokine-cytokine receptor interaction		REACT_111057;REACT_111059;REACT_150238	437.753	313.059	103.408		0.736819	0.254843	2.04549	1.24692	0.199251	0.684642	0.45698	0.405169	0.545509	0.684501	1.58851	0.981325
TMEM63B	CSC1-like protein 2	11.4839	11.8591	11.7241	10.3554	11.342	10.892	9.67207	11.2405	12.1837	11.0212	14.5397	14.0679	14.8402	14.8215	11.6525	11.5688	10.0682	11.8511	14.3151	14.3119		4.20394		2.95395		1.42316	establishment of localization;ion transport;transport	binding;nucleotide binding	cell part;integral to membrane;intrinsic to membrane;membrane part				10912.9	3694.34	2595.87		1.67899	0.0702439	1.93525	2.10628	0.127389	0.787269	0.326587	0.276233	1.27888	0.318535	1.60866	1.6967
TMEM50B	Transmembrane protein 50B	8.20259	4.53758	8.42862	-0.280534	4.43363	4.62887	6.25075	7.31182	6.7727	6.22039	5.29841	6.60924	8.25695	-0.879084	8.59466	6.79115	-0.39285	5.08094	7.98407	6.43548		4.18264		1.19566		3.49819			cell part;cytoplasmic part;endoplasmic reticulum;integral to membrane;intracellular membrane-bounded organelle;intracellular organelle;intracellular part;intrinsic to membrane;membrane;membrane part;membrane-bounded organelle;organelle;plasma membrane				103.485	86.5511	24.7417		0.6204	0.328561	1.57327	1.07349	0.58363	0.282478	1.94287	1.05648	0.073514	1	-0.369591	-0.181055
GREM1	Gremlin-1	10.2775	11.2	10.8994	11.5351	11.2415	11.7381	12.907	13.3933	14.6339	13.3897	13.1418	10.3781	12.2945	12.0062	11.4187	12.7693	12.4169	10.8296	11.1233	12.8607		4.08283		2.40305		1.69902	anatomical structure development;anatomical structure formation involved in morphogenesis;anatomical structure morphogenesis;apoptosis;appendage development;appendage morphogenesis;biological regulation;blood vessel endothelial cell migration;branching involved in ureteric bud morphogenesis;branching morphogenesis of a tube;cell communication;cell death;cell migration;cell migration involved in s…	binding;cytokine receptor binding;enzyme activator activity;enzyme regulator activity;growth factor receptor binding;kinase activator activity;kinase regulator activity;morphogen activity;protein binding;protein kinase activator activity;protein kinase regulator activity;protein tyrosine kinase activator activity;receptor activator activity;receptor agonist activity;receptor binding;receptor regu…	cell part;cell surface;extracellular region part;extracellular space				9885.29	4113.64	2421.19		1.39539	0.113624	1.4721	1.76678	0.797347	0.247675	0.954082	1.1464	0.592074	0.826689	0.518022	0.816924
PTP4A3	Protein tyrosine phosphatase type IVA 3	6.18579	5.17932	5.5173	6.75287	6.14541	7.92314	6.4957	8.29839	8.99236	5.87314	10.1019	8.09828	7.39744	-0.062882	6.34083	7.42979	7.03884	6.75256	6.81037	5.09251		4.04464		2.73065		1.4812	cell migration;cell motility;cellular component movement;cellular macromolecule metabolic process;cellular metabolic process;cellular process;cellular protein metabolic process;dephosphorylation;endothelial cell migration;locomotion;macromolecule metabolic process;macromolecule modification;metabolic process;peptidyl-tyrosine dephosphorylation;phosphate-containing compound metabolic process;phosp…	catalytic activity;hydrolase activity;hydrolase activity, acting on ester bonds;phosphatase activity;phosphoprotein phosphatase activity;phosphoric ester hydrolase activity;prenylated protein tyrosine phosphatase activity;protein tyrosine phosphatase activity	cell part;cytoplasmic part;early endosome;endosome;intracellular membrane-bounded organelle;intracellular organelle;intracellular part;membrane;membrane-bounded organelle;organelle;plasma membrane				294.434	107.826	72.7961		1.74966	0.0675182	1.8127	2.12942	1.20802	0.106256	2.49806	1.7814	0.28043	0.941082	-0.685359	-0.550501
FAM241A	Uncharacterized protein FAM241A	8.89959	6.05065	8.10921	7.77019	6.61278	7.45363	12.3462	9.06694	9.40536	9.6806	10.2524	10.6218	9.86987	9.38201	9.04927	7.91493	8.14929	8.51083	7.73134	8.8049		4.02265		2.40745		1.67092			cell part;integral to membrane;intrinsic to membrane;membrane part				878.158	364.767	218.303		1.05736	0.164287	1.6387	1.52558	2.67789	0.0628829	1.31008	2.48204	0.159051	1	0.328622	0.324248
HNRNPA1	Heterogeneous nuclear ribonucleoprotein A1	10.7659	7.08938	6.91629	7.51419	8.47246	1.43374	8.50177	10.2993	7.13514	8.03951	10.2341	12.2661	7.50195	12.3003	8.53733	9.73409	7.3718	7.30814	7.62534	9.37452		4.01378		1.97496		2.03234	alternative nuclear mRNA splicing, via spliceosome;cellular macromolecule metabolic process;cellular metabolic process;cellular nitrogen compound metabolic process;cellular process;establishment of localization;establishment of localization in cell;establishment of RNA localization;gene expression;intracellular transport;macromolecule metabolic process;metabolic process;mRNA metabolic process;mRN…	binding;DNA binding;nucleic acid binding;nucleotide binding;RNA binding;single-stranded DNA binding;single-stranded RNA binding;structure-specific DNA binding	catalytic step 2 spliceosome;cell part;cytoplasm;cytoskeleton;extracellular membrane-bounded organelle;extracellular organelle;extracellular region part;extracellular vesicular exosome;intermediate filament cytoskeleton;intracellular non-membrane-bounded organelle;intracellular organelle;intracellular organelle part;intracellular part;macromolecular complex;membrane;membrane-bounded organelle;mem…	Spliceosome	C complex spliceosome;Nop56p-associated pre-rRNA complex	REACT_125;REACT_467	733.754	371.529	182.809		0.744764	0.252035	2.00405	1.25282	0.128799	0.783277	0.352945	0.282094	0.656382	0.615807	1.6511	1.11734
BNIP3L	BCL2/adenovirus E1B 19 kDa protein-interacting protein 3-like	8.22389	10.1576	13.7637	11.7638	14.5493	0.482726	7.26113	10.6041	12.0461	10.6167	12.5577	12.2034	12.8593	9.08936	10.7464	12.307	12.0631	11.7708	10.8306	14.1848		3.91576		1.27995		3.0593	biological regulation;catabolic process;cellular catabolic process;cellular macromolecule catabolic process;cellular macromolecule metabolic process;cellular metabolic process;cellular process;cellular protein catabolic process;cellular protein metabolic process;defense response;defense response to virus;immune effector process;immune system process;macromolecule catabolic process;macromolecule m…	binding;identical protein binding;lamin binding;protein binding;protein dimerization activity;protein heterodimerization activity;protein homodimerization activity	cell part;cytoplasmic part;endoplasmic reticulum;envelope;integral to membrane;intracellular membrane-bounded organelle;intracellular organelle;intracellular organelle part;intracellular part;intrinsic to membrane;membrane;membrane part;membrane-bounded organelle;mitochondrial membrane;mitochondrial outer membrane;mitochondrial part;mitochondrion;nuclear envelope;nuclear part;organelle;organelle …				4472.58	3494.33	1142.2		0.579915	0.328855	2.35708	1.0722	0.125179	0.803194	0.244248	0.258122	0.539384	0.673896	2.11283	1.00433
CTSG	Cathepsin G	16.4493	16.0009	16.4229	16.0669	18.8967	17.8983	18.2621	18.3371	18.494	17.4719	19.5358	16.7502	21.3338	16.7088	16.6745	17.3563	16.8925	18.7434	18.0386	17.9082		3.91329		2.08693		1.87514	angiotensin maturation;biological regulation;cell killing;cellular component disassembly;cellular component disassembly at cellular level;cellular component organization;cellular component organization at cellular level;cellular component organization or biogenesis;cellular component organization or biogenesis at cellular level;cellular macromolecule metabolic process;cellular metabolic process;c…	binding;carbohydrate binding;catalytic activity;endopeptidase activity;glycosaminoglycan binding;heparin binding;hydrolase activity;pattern binding;peptidase activity;peptidase activity, acting on L-amino acid peptides;polysaccharide binding;serine hydrolase activity;serine-type endopeptidase activity;serine-type peptidase activity	cell part;cell surface;cytoplasmic membrane-bounded vesicle;cytoplasmic part;cytoplasmic vesicle;extracellular membrane-bounded organelle;extracellular organelle;extracellular region;extracellular region part;extracellular space;extracellular vesicular exosome;intracellular membrane-bounded organelle;intracellular organelle;intracellular part;membrane;membrane-bounded organelle;membrane-bounded v…	Amoebiasis;Lysosome;Neuroactive ligand-receptor interaction;Renin-angiotensin system;Systemic lupus erythematosus	SERPINA1-CTSG complex;SERPINA3-CTSG complex	REACT_118572;REACT_118682;REACT_147707;REACT_15428	350167	167790	89481.4		1.10884	0.158855	1.51134	1.54659	0.94174	0.184845	1.17917	1.3285	0.262125	0.983863	0.332169	0.451459
SLC5A6	Sodium-dependent multivitamin transporter	4.8674	6.32557	7.20606	8.73624	5.19847	8.72921	2.56501	8.36353	6.54714	8.20065	4.82494	9.16153	8.38267	4.98547	7.70163	7.21075	7.81512	8.3571	9.32732	7.49445		3.88743		1.49771		2.59559	amide transport;amine metabolic process;amine transport;amino acid transport;biotin metabolic process;biotin transport;carboxylic acid metabolic process;carboxylic acid transport;cellular amide metabolic process;cellular amine metabolic process;cellular amino acid metabolic process;cellular ketone metabolic process;cellular metabolic process;cellular modified amino acid metabolic process;cellular…	active transmembrane transporter activity;cation transmembrane transporter activity;inorganic cation transmembrane transporter activity;ion transmembrane transporter activity;metal ion transmembrane transporter activity;monovalent inorganic cation transmembrane transporter activity;secondary active transmembrane transporter activity;sodium ion transmembrane transporter activity;sodium-dependent m…	brush border membrane;cell part;cell projection membrane;cell projection part;integral to membrane;integral to plasma membrane;intrinsic to membrane;intrinsic to plasma membrane;membrane;membrane part;organelle membrane;organelle part;plasma membrane;plasma membrane part;vesicle membrane	Vitamin digestion and absorption		REACT_11153;REACT_11172;REACT_22285	311.781	208.172	80.2022		0.612067	0.342898	1.34751	1.04021	0.0101773	0.984114	0.0241	0.0238273	0.69392	0.615201	1.32341	1.12034
TGFBR1	TGF-beta receptor type-1	10.9041	9.83043	7.84069	7.00763	10.3316	14.6291	11.3974	12.0892	12.2462	9.00144	14.3673	12.3281	12.9039	11.7079	9.32653	9.52844	11.5459	8.35745	9.45729	10.1643		3.8802		6.77063		0.573093	activation of MAPKK activity;activation of protein kinase activity;activin receptor signaling pathway;anatomical structure development;anatomical structure formation involved in morphogenesis;anatomical structure morphogenesis;angiogenesis;anterior/posterior pattern specification;apoptosis;artery morphogenesis;biological regulation;blastocyst development;blood vessel morphogenesis;cardiac epithel…	adenyl nucleotide binding;adenyl ribonucleotide binding;ATP binding;binding;catalytic activity;cation binding;cytokine binding;cytokine receptor binding;growth factor binding;ion binding;I-SMAD binding;kinase activity;metal ion binding;molecular transducer activity;nucleotide binding;phosphotransferase activity, alcohol group as acceptor;protein binding;protein kinase activity;protein serine/thre…	cell;cell junction;cell part;cell-cell junction;cytoplasmic part;endosome;intracellular membrane-bounded organelle;intracellular organelle;intracellular part;macromolecular complex;membrane;membrane part;membrane-bounded organelle;occluding junction;organelle;plasma membrane;plasma membrane part;protein complex;receptor complex;tight junction;transforming growth factor beta receptor complex	Adherens junction;Chagas disease (American trypanosomiasis);Chronic myeloid leukemia;Colorectal cancer;Cytokine-cytokine receptor interaction;Endocytosis;MAPK signaling pathway;Osteoclast differentiation;Pancreatic cancer;Pathways in cancer;TGF-beta signaling pathway	SMAD7-SMURF1-TGF-beta receptor complex;TGF-beta receptor I-Axin-SMAD3 complex;TGF-beta receptor II-TGF-beta receptor I-TGF-beta1 complex;TGF-beta receptor II-TGF-beta receptor I-TGF-beta3 complex;TGF-beta receptor I-SMAD7-SMURF1 complex;TGF-beta receptor-SMAD3 complex;TGF-beta-receptor-PAR6 complex;TGF-beta-receptor-SMAD7-SMURF2 complex	REACT_120726;REACT_120727;REACT_120850;REACT_169103;REACT_169165;REACT_169263;REACT_169440;REACT_169445	5000.06	738.493	1288.61		0.819019	0.228074	1.87875	1.32346	1.59545	0.0769419	2.14348	2.08238	0.0939633	1	-0.264725	-0.211564
SPARC	SPARC	11.3987	11.461	12.4864	11.4306	11.5029	12.4068	12.5159	12.6974	12.1568	11.443	14.2791	13.9519	16.0035	11.0898	11.4015	12.2201	11.9032	11.827	11.7015	12.2517		3.87451		3.09495		1.25188	anatomical structure development;biological regulation;blood coagulation;bone development;cell activation;cellular component organization;cellular component organization at cellular level;cellular component organization or biogenesis;cellular component organization or biogenesis at cellular level;cellular membrane organization;cellular process;cellular response to chemical stimulus;cellular respo…	binding;calcium ion binding;cation binding;collagen binding;extracellular matrix binding;ion binding;metal ion binding;protein binding	basement membrane;cell part;cell surface;cytoplasm;cytoplasmic membrane-bounded vesicle;cytoplasmic membrane-bounded vesicle lumen;cytoplasmic part;cytoplasmic vesicle;cytoplasmic vesicle membrane;cytoplasmic vesicle part;endocytic vesicle lumen;extracellular matrix part;extracellular region;extracellular region part;extracellular space;intracellular membrane-bounded organelle;intracellular organ…			REACT_163906;REACT_164002;REACT_318	11244.4	3633.14	2902.14		1.39475	0.109609	1.53589	1.78407	1.57678	0.0876804	1.65124	1.95434	0.176334	1	-0.115346	-0.250253
GLIPR1	Glioma pathogenesis-related protein 1	7.80124	8.14394	7.58034	8.99776	8.53353	0.480592	5.69016	9.86689	9.4857	8.70536	9.93279	9.6196	10.198	5.01868	9.62986	9.06571	8.61121	8.09898	9.56099	6.87182		3.85651		2.19973		1.75317	cellular lipid metabolic process;cellular metabolic process;cellular process;lipid metabolic process;metabolic process;primary metabolic process;small molecule metabolic process		cell part;extracellular region;integral to membrane;intrinsic to membrane;membrane;membrane part;plasma membrane			REACT_116145	860.205	391.05	223.053		1.41342	0.0813213	2.88793	2.01986	1.24286	0.118368	1.51226	1.65823	0.51644	0.733098	1.37567	0.92802
FCGR3B	Low affinity immunoglobulin gamma Fc region receptor III-B	9.21923	15.8676	11.8817	0.00584467	14.9025	7.8297	8.51173	11.4622	11.3257	7.32332	14.3978	9.55617	10.9166	6.82648	11.5616	8.98758	-0.106472	10.1688	8.9453	9.31572		3.77473		4.4322		0.85166	biological regulation;immune response;immune system process;positive regulation of defense response to virus by host;regulation of biological process;regulation of defense response;regulation of defense response to virus;regulation of defense response to virus by host;regulation of immune effector process;regulation of immune system process;regulation of multi-organism process;regulation of respo…		anchored to membrane;cell part;extracellular membrane-bounded organelle;extracellular organelle;extracellular region part;extracellular vesicular exosome;intrinsic to membrane;membrane;membrane part;membrane-bounded organelle;membrane-bounded vesicle;organelle;plasma membrane;vesicle	ko05152;Leishmaniasis;Natural killer cell mediated cytotoxicity;Osteoclast differentiation;Phagosome;Staphylococcus aureus infection;Systemic lupus erythematosus			2249.83	507.611	596.025		0.184851	0.709881	1.08481	0.425408	0.856731	0.158534	2.87329	1.43539	0.315548	0.907811	-1.78848	-0.668878
KRT23	Keratin, type I cytoskeletal 23	9.82292	7.66018	9.71393	7.88446	9.14694	7.33582	4.66757	10.4273	9.48261	10.0331	12.7207	9.37842	8.83558	5.65454	7.55966	9.55198	9.17938	9.77061	9.8368	10.542		3.73082		1.17444		3.17668		structural molecule activity	cell part;cytoskeletal part;intermediate filament;intracellular organelle part;intracellular part;macromolecular complex;organelle part;protein complex				881.584	750.641	236.297		1.41549	0.0917248	2.11319	1.92313	0.773151	0.228869	1.27559	1.19709	0.413437	0.879168	0.837596	0.740598
TRAC;TRA	T cell receptor alpha chain constant;T cell receptor alpha chain MC.7.G5	11.563	8.36385	8.80332	9.15977	10.9646	9.40505	9.34501	11.5701	10.9436	11.4891	12.0797	10.6997	10.7336	9.62258	10.5526	9.71861	10.6637	11.7812	9.46879	10.2763		3.7243		1.95298		1.90698	activation of immune response;antigen receptor-mediated signaling pathway;biological regulation;cell surface receptor linked signaling pathway;cellular process;cellular response to stimulus;immune response-activating cell surface receptor signaling pathway;immune response-activating signal transduction;immune response-regulating cell surface receptor signaling pathway;immune response-regulating s…		cell part;integral to membrane;intrinsic to membrane;membrane;membrane part;plasma membrane			REACT_11152;REACT_12555;REACT_12582;REACT_12596;REACT_12623;REACT_19324	2422	1240.15	650.322		1.96331	0.0629058	1.59483	2.2106	1.49325	0.123713	0.954967	1.62016	0.593539	0.780886	0.63986	0.870334
POLR3D	DNA-directed RNA polymerase III subunit RPC4	11.3167	6.74302	9.85839	8.64942	8.82098	5.32704	9.74007	7.25197	10.8828	10.8431	10.308	11.6237	10.5606	11.3486	9.72183	10.7998	11.2379	10.0617	3.66168	4.27495		3.70064		1.56597		2.36316	biological regulation;biosynthetic process;cellular biosynthetic process;cellular macromolecule biosynthetic process;cellular macromolecule metabolic process;cellular metabolic process;cellular nitrogen compound metabolic process;cellular process;defense response;defense response to virus;gene expression;immune effector process;immune response;immune system process;innate immune response;macromol…	binding;catalytic activity;chromatin binding;DNA binding;DNA-directed RNA polymerase activity;nucleic acid binding;nucleotidyltransferase activity;RNA polymerase activity;transferase activity;transferase activity, transferring phosphorus-containing groups	cell part;chromatin;chromosomal part;cytoplasm;cytoplasmic part;cytosol;DNA-directed RNA polymerase complex;DNA-directed RNA polymerase III complex;intracellular organelle part;intracellular part;macromolecular complex;nuclear chromatin;nuclear chromosome part;nuclear DNA-directed RNA polymerase complex;nuclear part;nucleoplasm;nucleoplasm part;organelle part;protein complex;RNA polymerase complex	Cytosolic DNA-sensing pathway;Purine metabolism;Pyrimidine metabolism;RNA polymerase		REACT_1036;REACT_118823;REACT_22339;REACT_347;REACT_571;REACT_63;REACT_756	1673.62	1068.74	452.251		0.856153	0.226198	1.60852	1.33026	0.485918	0.355796	1.51554	0.904124	0.0220685	1	0.0929755	0.055828
FCGR3A	Low affinity immunoglobulin gamma Fc region receptor III-A	9.11883	9.07463	11.4162	13.1317	9.59011	9.2944	10.0273	12.3223	8.37134	11.2317	11.6843	10.6521	12.9871	7.46021	10.7609	11.5553	13.5171	9.3137	9.41826	9.7925		3.69498		3.21134		1.1506	biological regulation;defense response;immune response;immune system process;innate immune response;regulation of biological process;regulation of immune response;regulation of immune system process;regulation of response to stimulus;response to stimulus;response to stress		cell part;external side of plasma membrane;extracellular membrane-bounded organelle;extracellular organelle;extracellular region part;extracellular vesicular exosome;integral to membrane;intrinsic to membrane;membrane;membrane part;membrane-bounded organelle;membrane-bounded vesicle;organelle;plasma membrane;plasma membrane part;vesicle	ko05152;Leishmaniasis;Natural killer cell mediated cytotoxicity;Osteoclast differentiation;Phagosome;Staphylococcus aureus infection;Systemic lupus erythematosus		REACT_11152;REACT_160086;REACT_160158;REACT_160274	2847.89	886.822	770.745		0.543469	0.405717	0.971988	0.910982	0.442502	0.413391	0.948442	0.793632	0.00872706	1	0.0235462	0.0209338
ATF7IP	Activating transcription factor 7-interacting protein 1	8.19308	8.53664	8.30734	9.97296	9.97474	6.689	5.21853	11.181	7.75037	9.37926	10.3853	11.2671	9.96991	5.17376	10.5861	8.07201	10.1396	9.12816	9.88681	8.28559		3.69395		2.09122		1.76641	biological regulation;biosynthetic process;cellular biosynthetic process;cellular component organization;cellular component organization at cellular level;cellular component organization or biogenesis;cellular component organization or biogenesis at cellular level;cellular macromolecule biosynthetic process;cellular macromolecule metabolic process;cellular metabolic process;cellular nitrogen comp…	ATPase activity;catalytic activity;hydrolase activity;hydrolase activity, acting on acid anhydrides;hydrolase activity, acting on acid anhydrides, in phosphorus-containing anhydrides;nucleoside-triphosphatase activity;protein binding transcription factor activity;pyrophosphatase activity;transcription cofactor activity;transcription corepressor activity;transcription factor binding transcription …	cell part;cytoplasm;intracellular membrane-bounded organelle;intracellular organelle;intracellular organelle part;intracellular part;macromolecular complex;membrane-bounded organelle;nuclear part;nucleoplasm;nucleoplasm part;nucleus;organelle;organelle part;protein complex;transcription factor complex		MBD1-MCAF complex;MBD1-MCAF1-SETDB1 complex;SETDB1-containing HMTase complex	REACT_268728	1170.17	559.564	316.781		1.27753	0.11439	1.86134	1.75967	0.705115	0.256242	1.23565	1.12314	0.282518	0.939477	0.625686	0.544961
PLAUR	Urokinase plasminogen activator surface receptor	9.78184	10.4585	9.76208	11.1845	9.88912	8.83927	10.5328	11.2676	11.5064	9.12427	12.7469	11.986	13.7443	6.08945	8.61819	9.67127	10.2867	9.12802	12.303	10.5763		3.6729		4.27158		0.859846	attachment of GPI anchor to protein;biological regulation;blood coagulation;cellular component movement;cellular macromolecule metabolic process;cellular metabolic process;cellular process;cellular protein metabolic process;cellular response to stimulus;chemotaxis;coagulation;C-terminal protein amino acid modification;C-terminal protein lipidation;fibrinolysis;hemostasis;locomotion;macromolecule …	binding;enzyme binding;molecular transducer activity;protein binding;protein domain specific binding;receptor activity;receptor binding;signal transducer activity;signaling receptor activity;U-plasminogen activator receptor activity	adherens junction;anchored to membrane;anchoring junction;cell junction;cell part;cell projection membrane;cell projection part;cell-substrate adherens junction;cell-substrate junction;cytoplasmic part;endoplasmic reticulum lumen;endoplasmic reticulum membrane;endoplasmic reticulum part;extracellular membrane-bounded organelle;extracellular organelle;extracellular region part;extracellular vesicu…	Complement and coagulation cascades	ITGAV-ITGB5-PLAUR complex	REACT_1830;REACT_641	3482.82	815.347	948.248		1.54399	0.0917563	1.66523	1.93333	1.33079	0.0960778	2.20455	1.86179	0.299006	0.940832	-0.539321	-0.550445
PI3	Elafin	8.71637	6.87988	6.89671	7.6252	8.9279	10.5244	5.59989	10.8897	9.08396	8.86171	9.46812	10.7342	9.53141	5.23549	8.92405	11.1652	9.33589	9.01995	7.7329	7.66524		3.66779		1.49077		2.46033	biological regulation;copulation;mating;multi-organism process;negative regulation of catalytic activity;negative regulation of endopeptidase activity;negative regulation of hydrolase activity;negative regulation of molecular function;negative regulation of peptidase activity;regulation of biological process;regulation of catalytic activity;regulation of endopeptidase activity;regulation of hydro…	endopeptidase inhibitor activity;endopeptidase regulator activity;enzyme inhibitor activity;enzyme regulator activity;peptidase inhibitor activity;peptidase regulator activity;serine-type endopeptidase inhibitor activity	extracellular matrix;extracellular membrane-bounded organelle;extracellular organelle;extracellular region part;extracellular vesicular exosome;membrane-bounded organelle;membrane-bounded vesicle;organelle;proteinaceous extracellular matrix;vesicle				724.134	485.743	197.43		1.55207	0.0839773	1.88002	1.99251	0.871091	0.193914	1.32169	1.29797	0.252815	0.965675	0.558337	0.494864
SOX9	Transcription factor SOX-9	9.35757	8.87816	11.3405	11.7451	8.95053	7.97475	9.9155	12.0807	11.2175	10.4048	9.85618	11.7095	11.1804	10.9926	10.4246	11.3253	11.0249	9.84315	9.41078	10.3849		3.58382		1.71056		2.09512	anatomical structure development;anatomical structure formation involved in morphogenesis;anatomical structure homeostasis;anatomical structure morphogenesis;astrocyte fate commitment;biological adhesion;biological regulation;biosynthetic process;branching involved in ureteric bud morphogenesis;branching morphogenesis of a tube;camera-type eye photoreceptor cell differentiation;cAMP-mediated sign…	binding;catalytic activity;chromatin binding;core promoter binding;core promoter sequence-specific DNA binding;DNA binding;enhancer binding;enhancer sequence-specific DNA binding;enzyme binding;kinase activity;kinase binding;nucleic acid binding;nucleic acid binding transcription factor activity;phosphotransferase activity, alcohol group as acceptor;protein binding;protein kinase A binding;protei…	cell part;intracellular membrane-bounded organelle;intracellular organelle;intracellular organelle part;intracellular part;macromolecular complex;membrane-bounded organelle;nuclear part;nucleoplasm;nucleus;organelle;organelle part;protein complex			REACT_264178	2351.02	1374.41	656.008		1.21352	0.14924	1.3374	1.58945	0.727798	0.331129	0.588236	0.951549	0.6576	0.705053	0.749165	0.961804
NHSL2	NHS-like protein 2	6.37855	5.68724	8.30866	6.77124	9.18687	6.23999	7.01287	8.32429	8.82661	6.01181	9.3376	6.757	10.0236	7.31168	7.81076	8.47304	5.09181	5.7066	8.01135	7.31485		3.54544		2.43235		1.45762							387.272	159.217	109.231		0.768545	0.285204	1.12986	1.16454	0.749277	0.248759	1.11062	1.14255	0.00995701	1	0.0192385	0.0222879
ARHGAP9	Rho GTPase-activating protein 9	7.96398	6.52684	8.51204	8.46036	7.51112	0.0757057	8.45074	9.17939	10.2153	10.3541	7.82818	7.90526	12.506	10.2842	8.21007	9.54445	9.96833	8.02164	7.56392	9.68557		3.54163		1.18422		2.99067	biological regulation;cellular process;cellular response to stimulus;intracellular signal transduction;positive regulation of catalytic activity;positive regulation of GTPase activity;positive regulation of hydrolase activity;positive regulation of molecular function;regulation of biological process;regulation of catabolic process;regulation of catalytic activity;regulation of cellular catabolic …	binding;enzyme activator activity;enzyme regulator activity;GTPase activator activity;GTPase regulator activity;lipid binding;nucleoside-triphosphatase regulator activity;phosphatidylinositol binding;phosphatidylinositol-3,4,5-trisphosphate binding;phospholipid binding	cell part;cytoplasmic part;cytosol;intracellular part			REACT_11051	884.3	746.734	249.688		1.1761	0.109674	2.87888	1.783	0.347579	0.514674	0.62497	0.627221	1.04794	0.356103	2.25391	1.58687
IFITM3	Interferon-induced transmembrane protein 3	11.3141	12.3314	12.4538	9.95438	13.388	12.7979	13.5617	12.5708	12.244	11.7517	15.2995	16.2439	15.033	10.1999	10.2457	11.5781	11.2968	12.4739	12.2125	12.7591		3.53028		6.4777		0.544989	biological regulation;cell surface receptor linked signaling pathway;cellular process;cellular response to chemical stimulus;cellular response to cytokine stimulus;cellular response to organic substance;cellular response to stimulus;cellular response to type I interferon;cytokine-mediated signaling pathway;defense response;defense response to virus;immune effector process;immune response;immune s…		cell part;cytoplasmic part;endosomal part;endosome membrane;extracellular membrane-bounded organelle;extracellular organelle;extracellular region part;extracellular vesicular exosome;integral to membrane;intracellular organelle part;intracellular part;intrinsic to membrane;late endosome membrane;lysosomal membrane;membrane;membrane part;membrane-bounded organelle;membrane-bounded vesicle;organell…			REACT_25162	19805.1	3057.42	5610.06		1.01994	0.174063	1.59983	1.48489	1.77107	0.0711915	2.31917	2.26248	0.577806	0.769548	-0.71934	-0.883343
MSR1	Macrophage scavenger receptor types I and II	7.10129	7.44977	8.47163	10.0828	5.08163	0.212695	9.42317	8.65926	9.29077	9.09013	10.8531	9.24732	11.1931	7.18767	9.00657	8.47381	10.519	8.03578	9.13134	8.18025		3.52944		1.73556		2.03361	biological regulation;cellular component organization;cellular component organization or biogenesis;cellular membrane organization;cellular process;cellular response to chemical stimulus;cellular response to organic cyclic compound;cellular response to organic substance;cellular response to stimulus;cholesterol transport;endocytosis;establishment of localization;establishment of protein localizat…	binding;cargo receptor activity;lipoprotein particle binding;low-density lipoprotein particle binding;protein-lipid complex binding;receptor activity;scavenger receptor activity	cell part;collagen;cytoplasmic part;cytoplasmic vesicle membrane;cytoplasmic vesicle part;cytosol;endocytic vesicle membrane;extracellular matrix part;extracellular region part;integral to membrane;integral to plasma membrane;intracellular organelle part;intracellular part;intrinsic to membrane;intrinsic to plasma membrane;low-density lipoprotein particle;macromolecular complex;membrane;membrane …	Phagosome		REACT_163699	617.035	355.526	174.825		1.16564	0.112127	2.89042	1.77311	1.03855	0.172384	1.0745	1.37553	0.707416	0.562734	1.81592	1.18946
DSC3	Desmocollin-3	8.86941	9.45227	10.1145	0.0382305	9.2024	7.7217	8.84862	9.79831	10.2449	10.0741	12.3551	11.0003	11.0565	0.0377018	7.65888	11.4714	3.41286	7.9778	7.08465	7.53594		3.48722		8.78807		0.396813	biological adhesion;biological regulation;cell adhesion;cell-cell adhesion;cellular process;chordate embryonic development;developmental process;embryo development;embryo development ending in birth or egg hatching;homophilic cell adhesion;in utero embryonic development;posttranscriptional regulation of gene expression;protein stabilization;regulation of biological process;regulation of biologica…	binding;calcium ion binding;cation binding;gamma-catenin binding;ion binding;metal ion binding;protein binding	anchoring junction;cell junction;cell part;cell-cell junction;cytoplasm;desmosome;extracellular region;integral to membrane;intracellular part;intrinsic to membrane;membrane;membrane part;plasma membrane				1630.94	185.585	467.69		1.18222	0.109574	3.00529	1.79869	1.74412	0.064	4.30071	2.45879	0.29173	0.935251	-1.29542	-0.613502
PFKFB3	6-phosphofructo-2-kinase/fructose-2,6-bisphosphatase 3	9.22141	9.86156	9.23153	7.30852	5.29042	-0.424029	7.79382	10.1373	8.22237	7.8063	9.54493	9.63677	11.3133	8.29427	9.19843	10.7452	6.34163	10.0691	8.78602	7.85834		3.4768		1.74782		1.98922	alcohol metabolic process;anatomical structure development;brain development;carbohydrate metabolic process;carbohydrate phosphorylation;cellular carbohydrate metabolic process;cellular metabolic process;cellular process;developmental process;fructose 2,6-bisphosphate metabolic process;fructose metabolic process;glucose metabolic process;hexose metabolic process;metabolic process;monosaccharide m…	6-phosphofructo-2-kinase activity;adenyl nucleotide binding;adenyl ribonucleotide binding;ATP binding;binding;carbohydrate kinase activity;carbohydrate phosphatase activity;catalytic activity;fructose-2,6-bisphosphate 2-phosphatase activity;hydrolase activity;hydrolase activity, acting on ester bonds;kinase activity;nucleotide binding;phosphatase activity;phosphofructokinase activity;phosphoric e…	cell part;cytoplasmic part;cytosol;intracellular organelle part;intracellular part;nuclear part;nucleoplasm;organelle part	Fructose and mannose metabolism		REACT_1383	771.531	441.424	221.908		0.892967	0.182062	2.54589	1.45775	0.409465	0.460582	0.68736	0.710607	0.643745	0.614927	1.85853	1.11964
PRG3	Proteoglycan 3	16.5333	17.241	18.8409	17.8647	16.4972	15.274	19.0825	18.0869	19.294	19.6766	18.7251	13.3581	19.2691	16.7702	17.4891	19.4482	20.3166	14.4286	15.9611	19.6807		3.43805		2.89485		1.18764	alkene biosynthetic process;amine biosynthetic process;amine metabolic process;basophil activation;biological regulation;biosynthetic process;carboxylic acid biosynthetic process;carboxylic acid metabolic process;cell activation;cellular alkene metabolic process;cellular amine metabolic process;cellular biogenic amine biosynthetic process;cellular biogenic amine metabolic process;cellular biosynt…	binding;carbohydrate binding	extracellular region				532562	183969	154902		0.301532	0.601853	0.734925	0.586865	0.10111	0.822223	0.340515	0.232902	0.159912	1	0.39441	0.336606
CEACAM6	Carcinoembryonic antigen-related cell adhesion molecule 6	12.2345	12.2449	11.8055	11.3702	11.6839	11.4015	9.33744	13.3022	10.9097	10.7404	14.9566	15.1638	13.6104	11.1826	11.6821	11.5944	10.1959	10.9877	10.5743	10.6846		3.43572		5.56667		0.617196	biological regulation;blood coagulation;cell communication;cell migration;cell motility;cell-cell signaling;cellular component movement;cellular process;cellular response to stimulus;coagulation;hemostasis;immune system process;leukocyte migration;locomotion;multicellular organismal process;regulation of biological process;regulation of biological quality;regulation of body fluid levels;regulatio…		anchored to membrane;cell part;integral to membrane;integral to plasma membrane;intrinsic to membrane;intrinsic to plasma membrane;membrane;membrane part;plasma membrane;plasma membrane part			REACT_12051;REACT_160131	11303.8	2030.61	3290.06		1.1692	0.142405	1.67416	1.6311	1.78281	0.0729064	2.12792	2.23293	0.509442	0.88475	-0.453766	-0.723089
SPI1	Transcription factor PU.1	12.4319	10.6539	10.4356	9.85111	8.18673	13.5669	12.391	12.5685	12.4328	12.0673	11.2142	12.3893	13.311	12.2845	12.3355	11.7532	12.3989	12.329	9.24935	10.1807		3.38068		1.0918		3.09642	anatomical structure regression;biological regulation;cell activation;cell differentiation;cellular component organization;cellular component organization at cellular level;cellular component organization or biogenesis;cellular component organization or biogenesis at cellular level;cellular developmental process;cellular macromolecule metabolic process;cellular metabolic process;cellular process;…	binding;core promoter binding;core promoter proximal region DNA binding;core promoter proximal region sequence-specific DNA binding;core promoter sequence-specific DNA binding;DNA binding;enhancer binding;enhancer sequence-specific DNA binding;NFAT protein binding;nucleic acid binding;nucleic acid binding transcription factor activity;protein binding;regulatory region DNA binding;regulatory regio…	cell part;chromatin;chromosomal part;intracellular organelle part;intracellular part;nuclear chromatin;nuclear chromosome part;nuclear part;organelle part	Acute myeloid leukemia;Osteoclast differentiation;Pathways in cancer	PU.1-SIN3A-HDAC complex;PU.1-TBP complex		5446.88	4988.88	1611.18		0.844586	0.248501	1.25662	1.26081	0.736783	0.282532	0.826042	1.0567	0.208302	0.995393	0.430582	0.412604
CRTC3	CREB-regulated transcription coactivator 3	10.4987	8.70952	7.79257	8.94541	9.68254	-0.0489249	10.1551	6.47045	11.2257	10.825	12.6186	9.54867	10.5244	10.2741	9.91181	10.8486	10.7201	12.3777	10.5122	9.89756		3.33366		1.1253		2.96245	biological regulation;biosynthetic process;cell activation;cellular biosynthetic process;cellular component assembly;cellular component organization;cellular component organization or biogenesis;cellular macromolecule biosynthetic process;cellular macromolecule metabolic process;cellular metabolic process;cellular nitrogen compound metabolic process;cellular process;energy homeostasis;homeostatic…	cAMP response element binding protein binding;protein binding transcription factor activity;transcription coactivator activity;transcription cofactor activity;transcription factor binding transcription factor activity	cell part;cytoplasm;intracellular organelle part;intracellular part;nuclear part;nucleoplasm;organelle part				1643.45	1460.45	492.988		0.673182	0.278671	2.24001	1.18433	0.213219	0.670888	-0.446736	-0.423098	1.08552	0.322689	2.68675	1.66239
DBH	Dopamine beta-hydroxylase	9.46157	5.82046	4.32047	6.9776	5.87645	5.41344	8.27219	10.2147	7.49642	8.85549	7.68637	4.46757	4.41206	6.58518	5.55381	8.57647	6.94508	6.35766	5.57187	7.05643		3.28996		2.01299		1.63436	adult behavior;alcohol biosynthetic process;alcohol catabolic process;alcohol metabolic process;amine biosynthetic process;amine catabolic process;amine metabolic process;associative learning;behavior;behavioral response to ethanol;benzene-containing compound metabolic process;biological regulation;biosynthetic process;blood vessel remodeling;carbohydrate homeostasis;catabolic process;catecholami…	binding;carboxylic acid binding;catalytic activity;cation binding;copper ion binding;dopamine beta-monooxygenase activity;ion binding;L-ascorbic acid binding;metal ion binding;monooxygenase activity;oxidoreductase activity;oxidoreductase activity, acting on paired donors, with incorporation or reduction of molecular oxygen;oxidoreductase activity, acting on paired donors, with incorporation or re…	cell part;chromaffin granule lumen;chromaffin granule membrane;cytoplasm;cytoplasmic membrane-bounded vesicle lumen;cytoplasmic part;cytoplasmic vesicle membrane;cytoplasmic vesicle part;extracellular region;integral to membrane;intracellular organelle part;intracellular part;intrinsic to membrane;membrane;membrane part;membrane-enclosed lumen;organelle lumen;organelle membrane;organelle part;sec…	Tyrosine metabolism		REACT_15551	193.276	96.0145	58.7473		0.21387	0.696133	0.597035	0.445269	0.221041	0.652114	0.524992	0.44667	0.0326656	1	0.0720439	0.0738308
RIOK1	Serine/threonine-protein kinase RIO1	7.89517	8.87722	6.54842	9.68208	7.43948	-0.0084926	7.37449	9.30989	8.38788	10.3304	8.76613	10.3922	8.9544	8.13152	9.04844	8.44305	9.05296	9.41812	6.69687	8.05612		3.2571		1.62452		2.00496		adenyl nucleotide binding;adenyl ribonucleotide binding;ATP binding;binding;catalytic activity;kinase activity;nucleotide binding;phosphotransferase activity, alcohol group as acceptor;protein kinase activity;protein serine/threonine kinase activity;purine nucleotide binding;purine ribonucleoside triphosphate binding;purine ribonucleotide binding;ribonucleotide binding;transferase activity;transf…		Ribosome biogenesis in eukaryotes			565.376	348.026	173.583		1.05881	0.141423	2.52706	1.63393	1.1119	0.171378	0.950102	1.38186	0.63422	0.627144	1.57696	1.08525
RIPK2	Receptor-interacting serine/threonine-protein kinase 2	8.19256	6.28124	7.6954	9.34054	9.25472	5.42608	6.31837	9.53883	8.65935	9.26481	9.48426	10.492	9.26656	9.85878	8.3831	8.54302	8.40439	8.56596	8.14687	7.49136		3.21343		1.96581		1.63466	activation of immune response;activation of innate immune response;activation of MAPK activity;adaptive immune response;antigen receptor-mediated signaling pathway;apoptosis;biological regulation;cell activation;cell death;cell proliferation;cell surface receptor linked signaling pathway;cellular macromolecule metabolic process;cellular metabolic process;cellular process;cellular protein metaboli…	adenyl nucleotide binding;adenyl ribonucleotide binding;ATP binding;binding;CARD domain binding;catalytic activity;identical protein binding;kinase activity;LIM domain binding;molecular transducer activity;non-membrane spanning protein tyrosine kinase activity;nucleotide binding;phosphotransferase activity, alcohol group as acceptor;protein binding;protein dimerization activity;protein domain spe…	cell part;cytoplasm;cytoplasmic part;cytoskeleton;cytosol;intracellular non-membrane-bounded organelle;intracellular organelle;intracellular part;macromolecular complex;non-membrane-bounded organelle;organelle;protein complex;vesicle	ko05152;Neurotrophin signaling pathway;NOD-like receptor signaling pathway;Shigellosis		REACT_12555;REACT_13415;REACT_21281;REACT_21368;REACT_21399;REACT_22442;REACT_75776	666.062	338.823	207.275		1.84791	0.0599057	1.9497	2.24093	1.6291	0.113769	0.966187	1.70208	0.823687	0.577975	0.98351	1.17137
PADI4	Protein-arginine deiminase type-4	12.3743	10.6943	10.3223	12.5137	11.7582	11.6187	11.9067	13.8609	13.5393	13.3132	12.6596	10.9759	16.7188	11.823	11.7653	12.9246	12.003	11.4004	11.1447	13.1429		3.18761		3.0476		1.04594	amine biosynthetic process;amine metabolic process;biological regulation;biosynthetic process;carboxylic acid biosynthetic process;carboxylic acid metabolic process;cellular amine metabolic process;cellular amino acid biosynthetic process;cellular amino acid metabolic process;cellular biosynthetic process;cellular component assembly;cellular component assembly at cellular level;cellular component…	arginine deiminase activity;binding;calcium ion binding;catalytic activity;cation binding;hydrolase activity;hydrolase activity, acting on carbon-nitrogen (but not peptide) bonds;hydrolase activity, acting on carbon-nitrogen (but not peptide) bonds, in linear amidines;ion binding;metal ion binding;protein-arginine deiminase activity	cell part;cytoplasm;intracellular membrane-bounded organelle;intracellular organelle;intracellular part;membrane-bounded organelle;nucleus;organelle				11041.7	3623.08	3463.94		1.49393	0.0900745	1.91294	1.95238	1.09882	0.138019	1.48214	1.53186	0.490705	0.893472	0.430802	0.697063
TFF1	Trefoil factor 1	9.56646	12.7715	10.7734	12.7683	13.3601	10.7948	10.5008	12.8582	11.47	13.3042	10.042	11.9242	12.9178	10.0503	11.4372	10.903	10.7148	14.1363	13.3115	13.2602		3.18369		2.03962		1.56092	anatomical structure homeostasis;biological regulation;carbohydrate metabolic process;cell differentiation;cellular developmental process;cellular process;developmental process;digestion;digestive system process;epithelial structure maintenance;homeostatic process;maintenance of gastrointestinal epithelium;metabolic process;multicellular organismal process;negative regulation of biological proces…		extracellular region part;extracellular space				5655.74	2772.94	1776.47		0.344096	0.584909	0.581005	0.613855	0.0510191	0.918031	0.112719	0.113824	0.242593	0.977118	0.468286	0.46547
PLOD2	Procollagen-lysine,2-oxoglutarate 5-dioxygenase 2	11.5403	12.191	11.6428	11.5811	11.9856	11.1978	11.4414	12.3622	11.6137	11.6356	13.789	13.919	14.7615	10.8396	11.7754	11.3758	10.5797	11.5657	11.1223	11.8358		3.16923		3.65389		0.867358	cellular component organization;cellular component organization at cellular level;cellular component organization or biogenesis;cellular component organization or biogenesis at cellular level;cellular macromolecule metabolic process;cellular metabolic process;cellular process;cellular protein metabolic process;extracellular matrix organization;extracellular structure organization;macromolecule me…	binding;carboxylic acid binding;catalytic activity;cation binding;ion binding;iron ion binding;L-ascorbic acid binding;metal ion binding;oxidoreductase activity;oxidoreductase activity, acting on paired donors, with incorporation or reduction of molecular oxygen;oxidoreductase activity, acting on paired donors, with incorporation or reduction of molecular oxygen, 2-oxoglutarate as one donor, and …	cell part;cytoplasmic part;endoplasmic reticulum;endoplasmic reticulum membrane;endoplasmic reticulum part;extracellular membrane-bounded organelle;extracellular organelle;extracellular region part;extracellular vesicular exosome;intracellular membrane-bounded organelle;intracellular organelle;intracellular organelle part;intracellular part;membrane;membrane part;membrane-bounded organelle;membra…	Lysine degradation		REACT_121139	9709.85	2657.4	3063.79		1.63745	0.0950566	1.35922	1.90075	2.08372	0.0676478	1.71431	2.33752	0.880964	0.803028	-0.355096	-0.846664
CYP7B1	Cytochrome P450 7B1	11.8793	12.5642	12.2052	13.006	11.8505	12.5354	11.7859	13.861	11.6682	13.8773	14.6594	12.1445	15.2846	12.1701	13.6063	13.9354	13.5761	12.1335	11.495	11.756		3.16888		3.24692		0.975964	alcohol metabolic process;anatomical structure morphogenesis;bile acid biosynthetic process;bile acid metabolic process;biological regulation;biosynthetic process;carboxylic acid biosynthetic process;carboxylic acid metabolic process;cellular biosynthetic process;cellular ketone metabolic process;cellular metabolic process;cellular process;cholesterol metabolic process;developmental process;devel…	25-hydroxycholesterol 7alpha-hydroxylase activity;binding;catalytic activity;cation binding;heme binding;ion binding;iron ion binding;metal ion binding;monooxygenase activity;oxidoreductase activity;oxidoreductase activity, acting on paired donors, with incorporation or reduction of molecular oxygen;oxidoreductase activity, acting on paired donors, with incorporation or reduction of molecular oxy…	cell part;cytoplasmic part;endoplasmic reticulum membrane;endoplasmic reticulum part;intracellular organelle part;intracellular part;membrane;membrane part;organelle membrane;organelle part	Primary bile acid biosynthesis;Steroid hormone biosynthesis		REACT_11041;REACT_11048;REACT_11054;REACT_13812;REACT_267709	14963.6	4608.56	4722.06		1.41631	0.118995	1.32156	1.73466	0.698966	0.284219	0.915017	1.0504	0.456805	0.913405	0.406547	0.658469
SDR16C5	Epidermal retinol dehydrogenase 2	8.55288	8.31615	8.01934	10.6283	7.7856	6.40673	7.98596	11.3395	7.43326	9.52847	8.15896	9.79472	12.0099	10.86	7.36618	10.5439	7.79978	9.0474	5.99734	9.02866		3.13483		1.55732		2.01296	apocarotenoid metabolic process;biological regulation;cell proliferation;cellular aldehyde metabolic process;cellular hormone metabolic process;cellular lipid metabolic process;cellular metabolic process;cellular process;detection of abiotic stimulus;detection of external stimulus;detection of light stimulus;detection of light stimulus involved in sensory perception;detection of light stimulus in…	catalytic activity;oxidoreductase activity;oxidoreductase activity, acting on CH-OH group of donors;oxidoreductase activity, acting on the CH-OH group of donors, NAD or NADP as acceptor;retinol dehydrogenase activity	cell part;cytoplasmic part;endoplasmic reticulum membrane;endoplasmic reticulum part;integral to membrane;intracellular organelle part;intracellular part;intrinsic to membrane;membrane;membrane part;organelle membrane;organelle part			REACT_268561	813.348	522.273	259.455		0.966088	0.194518	1.46867	1.41249	0.515037	0.361901	1.04747	0.891803	0.212376	0.995509	0.421195	0.416354
RNASE3	Eosinophil cationic protein	14.7154	16.9069	18.6245	16.1745	15.3626	14.638	18.1596	17.2599	18.3364	17.2369	18.2217	13.4611	19.1863	14.8281	17.0676	18.7316	17.3723	13.9522	15.0261	18.7454		3.1275		1.68402		1.85716	antibacterial humoral response;antimicrobial humoral response;catabolic process;cellular catabolic process;cellular macromolecule catabolic process;cellular macromolecule metabolic process;cellular metabolic process;cellular nitrogen compound metabolic process;cellular process;defense response;defense response to bacterium;defense response to Gram-positive bacterium;humoral immune response;immune…	binding;catalytic activity;endonuclease activity;hydrolase activity;hydrolase activity, acting on ester bonds;nuclease activity;nucleic acid binding;ribonuclease activity	extracellular membrane-bounded organelle;extracellular organelle;extracellular region;extracellular region part;extracellular space;extracellular vesicular exosome;membrane-bounded organelle;membrane-bounded vesicle;organelle;vesicle	Asthma			231316	137360	73962.2		0.420052	0.48633	0.914968	0.762038	0.294673	0.550862	0.751826	0.579592	0.0622106	1	0.163142	0.141837
ZKSCAN1	Zinc finger protein with KRAB and SCAN domains 1	11.0112	10.5657	12.6953	10.5918	11.4384	9.36316	10.6083	12.4136	12.3215	11.6009	12.4643	12.1662	11.3132	10.5791	8.58949	10.9051	9.49322	11.8769	11.2546	11.1206		3.11156		2.53299		1.22842	biological regulation;biosynthetic process;cellular biosynthetic process;cellular macromolecule biosynthetic process;cellular macromolecule metabolic process;cellular metabolic process;cellular nitrogen compound metabolic process;cellular process;macromolecule biosynthetic process;macromolecule metabolic process;metabolic process;nitrogen compound metabolic process;nucleic acid metabolic process;…	binding;cation binding;DNA binding;ion binding;metal ion binding;nucleic acid binding;nucleic acid binding transcription factor activity;sequence-specific DNA binding transcription factor activity	cell part;intracellular membrane-bounded organelle;intracellular organelle;intracellular part;membrane-bounded organelle;nucleus;organelle			REACT_12627	4857.3	1917.62	1561.05		1.55761	0.114533	1.15035	1.75982	1.93001	0.0755276	1.50104	2.15121	0.257449	0.983065	-0.350687	-0.452954
MED4	Mediator of RNA polymerase II transcription subunit 4	5.73591	5.8684	7.37533	2.695	8.0088	9.02637	6.78216	8.83756	7.75027	5.53335	7.84366	8.78732	8.87205	4.35983	9.09	7.64218	1.94341	6.71499	7.75234	7.47566		3.05072		1.88642		1.6172	androgen receptor signaling pathway;biological regulation;biosynthetic process;cellular biosynthetic process;cellular macromolecule biosynthetic process;cellular macromolecule metabolic process;cellular metabolic process;cellular nitrogen compound metabolic process;cellular process;cellular response to stimulus;gene expression;intracellular receptor mediated signaling pathway;macromolecule biosyn…	binding;hormone receptor binding;ligand-dependent nuclear receptor transcription coactivator activity;nuclear hormone receptor binding;protein binding;protein binding transcription factor activity;receptor activity;receptor binding;RNA polymerase II transcription cofactor activity;RNA polymerase II transcription factor binding transcription factor activity;thyroid hormone receptor binding;transcr…	cell part;intracellular membrane-bounded organelle;intracellular organelle;intracellular organelle part;intracellular part;macromolecular complex;mediator complex;membrane;membrane-bounded organelle;nuclear part;nucleoplasm;nucleoplasm part;nucleus;organelle;organelle part;protein complex		ARC complex;CRSP-Mediator 2 complex;DRIP complex;Emerin complex 32;Mediator complex;SMCC complex;TRAP complex;TRAP-SMCC mediator complex	REACT_116145;REACT_12627;REACT_27161	335.765	177.991	110.061		0.783209	0.257749	1.43852	1.23322	0.694719	0.247231	1.51188	1.15049	0.0211803	1	-0.0733653	-0.0522674
EFEMP1	EGF-containing fibulin-like extracellular matrix protein 1	14.308	14.6575	14.1065	14.1949	14.6462	14.95	15.83	14.9463	16.5475	14.5787	16.2148	16.2789	16.4182	13.5397	14.4592	14.8745	14.1931	14.8757	15.0351	15.9924		3.03355		2.58956		1.17145	biological regulation;cell surface receptor linked signaling pathway;cellular component organization;cellular component organization at cellular level;cellular component organization or biogenesis;cellular component organization or biogenesis at cellular level;cellular macromolecule metabolic process;cellular metabolic process;cellular process;cellular protein metabolic process;cellular response …	binding;calcium ion binding;catalytic activity;cation binding;epidermal growth factor receptor binding;epidermal growth factor-activated receptor activity;growth factor receptor binding;ion binding;kinase activity;metal ion binding;molecular transducer activity;phosphotransferase activity, alcohol group as acceptor;protein binding;protein kinase activity;protein tyrosine kinase activity;receptor …	extracellular matrix;extracellular membrane-bounded organelle;extracellular organelle;extracellular region;extracellular region part;extracellular space;extracellular vesicular exosome;membrane-bounded organelle;membrane-bounded vesicle;organelle;proteinaceous extracellular matrix;vesicle			REACT_150331	77785.1	30038	25641.6		1.84686	0.0917326	1.1603	1.93726	1.54121	0.112151	1.12082	1.73566	0.0382393	1	0.0394794	0.0698419
TAF6L	TAF6-like RNA polymerase II p300/CBP-associated factor-associated factor 65 kDa subunit 6L	7.05307	7.21986	7.2136	10.3049	8.14127	7.02797	9.61384	8.13825	7.66076	10.7614	9.70894	7.97261	9.28115	8.34103	7.41611	8.67147	10.5459	9.25269	10.7066	9.67282		3.0318		0.740897		4.09207	biological regulation;biosynthetic process;cellular biosynthetic process;cellular component organization;cellular component organization at cellular level;cellular component organization or biogenesis;cellular component organization or biogenesis at cellular level;cellular macromolecule metabolic process;cellular metabolic process;cellular nitrogen compound metabolic process;cellular process;cell…	binding;DNA binding;nucleic acid binding;protein binding transcription factor activity;transcription coactivator activity;transcription cofactor activity;transcription factor binding transcription factor activity	cell part;chromatin remodeling complex;extracellular membrane-bounded organelle;extracellular organelle;extracellular region part;extracellular vesicular exosome;histone acetyltransferase complex;histone deacetylase complex;intracellular organelle part;intracellular part;macromolecular complex;membrane-bounded organelle;membrane-bounded vesicle;nuclear part;nucleoplasm part;organelle;organelle pa…	Basal transcription factors	PCAF complex;STAGA complex (SPT3-TAF9-GCN5 acetyltransferase complex);TFTC complex (TATA-binding protein-free TAF-II-containing complex)	REACT_264245	451.955	610.01	149.071		0.575029	0.402817	0.838449	0.91578	0.186096	0.723259	-0.308987	-0.35701	0.929405	0.496723	1.14744	1.30291
RETN	Resistin	13.5316	11.1744	12.6421	12.2783	10.8635	11.778	11.8001	11.2977	14.2844	12.496	13.9422	11.5189	16.7785	12.6499	10.3839	12.3011	9.7568	8.55998	11.7617	11.3517		3.01697		4.11673		0.732855	aging;biological regulation;cell differentiation;cellular developmental process;cellular process;developmental process;fat cell differentiation;negative regulation of behavior;negative regulation of biological process;negative regulation of feeding behavior;negative regulation of response to stimulus;positive regulation of biological process;positive regulation of cell communication;positive regu…		cell part;extracellular membrane-bounded organelle;extracellular organelle;extracellular region part;extracellular space;extracellular vesicular exosome;intracellular membrane-bounded organelle;intracellular organelle;intracellular part;membrane-bounded organelle;membrane-bounded vesicle;nucleus;organelle;vesicle				10758.6	2613.38	3566.02		0.863488	0.237373	1.37656	1.30109	1.50289	0.0777947	2.41983	2.04762	0.866819	0.53668	-1.04326	-1.22362
KRT2	Keratin, type II cytoskeletal 2 epidermal	16.4555	19.1278	18.1645	16.1768	15.749	17.6691	16.4154	17.0471	17.5727	17.7535	18.2895	20.0948	18.2903	16.554	16.4101	18.2942	17.1845	16.0151	16.8844	16.2384		3.01206		2.81327		1.07066	anatomical structure development;cell activation;cell migration;cell motility;cell proliferation;cellular component movement;cellular process;developmental process;epidermis development;keratinization;keratinocyte activation;keratinocyte migration;keratinocyte proliferation;locomotion;tissue development	structural constituent of cytoskeleton;structural molecule activity	cell part;cytoplasm;cytoplasmic part;cytoskeletal part;cytoskeleton;extracellular membrane-bounded organelle;extracellular organelle;extracellular region part;extracellular space;extracellular vesicular exosome;Golgi apparatus;intermediate filament;intermediate filament cytoskeleton;intracellular membrane-bounded organelle;intracellular non-membrane-bounded organelle;intracellular organelle;intra…				270684	96216.7	89866.8		0.903071	0.246975	1.06635	1.26621	1.70712	0.0874686	1.3774	1.9543	0.235464	0.995277	-0.311057	-0.41526
POT1	Protection of telomeres protein 1	12.5042	13.4836	12.5225	11.7031	12.7883	11.6074	12.8866	12.6961	12.751	14.1407	14.7581	14.0802	14.9802	12.0359	13.4128	11.7681	11.787	12.7641	12.8709	13.0009		3.00688		2.54324		1.1823	anatomical structure homeostasis;biological regulation;biosynthetic process;cellular biosynthetic process;cellular component assembly;cellular component assembly at cellular level;cellular component organization;cellular component organization at cellular level;cellular component organization or biogenesis;cellular component organization or biogenesis at cellular level;cellular macromolecule bios…	binding;DEAD/H-box RNA helicase binding;DNA binding;enzyme binding;enzyme inhibitor activity;enzyme regulator activity;nucleic acid binding;protein binding;sequence-specific DNA binding;single-stranded DNA binding;single-stranded telomeric DNA binding;structure-specific DNA binding;telomerase inhibitor activity;telomeric DNA binding	cell part;chromosomal part;chromosome, telomeric region;cytoplasm;intracellular membrane-bounded organelle;intracellular organelle;intracellular organelle part;intracellular part;macromolecular complex;membrane-bounded organelle;nuclear chromosome part;nuclear part;nuclear telomere cap complex;nucleoplasm;nucleus;organelle;organelle part;protein-DNA complex;telomere cap complex		Rap1 complex;Telosome complex;TIN2 complex;TRF1-TIN2 complex;TRF2-Rap1 complex II;TRF-Rap1 complex I, 2MD	REACT_169185;REACT_75792;REACT_7963	17691.5	6956.28	5883.67		1.97437	0.0670632	1.40168	2.13617	1.95286	0.0768114	1.38111	2.11319	0.0203404	1	0.0205763	0.0373299
SERPINE2	Glia-derived nexin	11.9724	11.5175	12.0432	12.4554	11.8287	11.494	12.3806	12.4747	14.4604	12.8283	14.5888	14.0153	11.2232	12.5884	11.2391	12.0209	11.875	12.1497	11.7153	12.3715		2.96531		2.86728		1.03419	anatomical structure development;anatomical structure morphogenesis;behavior;biological regulation;blood coagulation;cellular component organization;cellular component organization at cellular level;cellular component organization or biogenesis;cellular component organization or biogenesis at cellular level;cellular process;cerebellar granular layer morphogenesis;coagulation;detection of abiotic …	binding;carbohydrate binding;endopeptidase inhibitor activity;endopeptidase regulator activity;enzyme inhibitor activity;enzyme regulator activity;glycosaminoglycan binding;heparin binding;pattern binding;peptidase inhibitor activity;peptidase regulator activity;polysaccharide binding;protein binding;receptor binding;serine-type endopeptidase inhibitor activity	cell part;cytoplasmic membrane-bounded vesicle;cytoplasmic part;cytoplasmic vesicle;cytosol;extracellular matrix;extracellular region;extracellular region part;extracellular space;extrinsic to external side of plasma membrane;extrinsic to membrane;extrinsic to plasma membrane;intracellular membrane-bounded organelle;intracellular organelle;intracellular part;membrane part;membrane-bounded organel…			REACT_1439;REACT_326;REACT_641	11915.8	4155.77	4018.38		1.54588	0.106098	1.30917	1.81976	1.45807	0.110587	1.27088	1.74548	0.0629665	1	0.0382888	0.091057
NCAPH	Condensin complex subunit 2	10.484	9.35011	9.13394	7.77981	9.63713	5.64554	9.84071	10.2562	9.24748	10.6144	11.1663	12.4504	11.598	9.78883	9.43693	8.96876	8.16824	8.28636	8.95856	8.51018		2.96179	+	3.88529		0.76231	cell cycle;cell cycle process;cell division;cellular component organization;cellular component organization at cellular level;cellular component organization or biogenesis;cellular component organization or biogenesis at cellular level;cellular macromolecule metabolic process;cellular metabolic process;cellular nitrogen compound metabolic process;cellular process;chromosome condensation;chromosom…		cell part;chromosomal part;condensin complex;cytoplasm;cytoplasmic part;cytosol;intracellular membrane-bounded organelle;intracellular organelle;intracellular organelle part;intracellular part;macromolecular complex;membrane;membrane-bounded organelle;nucleus;organelle;organelle part;protein complex	Cell cycle - yeast	13S condensin complex;Condensin I complex;Condensin I-PARP-1-XRCC1 complex	REACT_150260	1932.94	497.503	652.625	Tumorale_Adiacente	1.60249	0.0758026	2.05005	2.0699	2.79928	0.0478	2.01481	2.94455	0.0185688	1	0.0352377	0.0410906
GINS2	DNA replication complex GINS protein PSF2	6.68493	8.32782	8.64289	0.227486	6.31056	8.24	6.94478	6.04121	9.04409	7.64408	7.25979	10.838	9.40864	-0.113959	8.60467	7.26105	7.64678	5.8077	8.72486	6.70849		2.95438		2.37279		1.24511	cell cycle;cellular macromolecule metabolic process;cellular metabolic process;cellular nitrogen compound metabolic process;cellular process;cellular response to stimulus;cellular response to stress;DNA conformation change;DNA duplex unwinding;DNA geometric change;DNA metabolic process;DNA recombination;DNA repair;DNA strand elongation;DNA strand elongation involved in DNA replication;double-stra…		cell part;chromosomal part;GINS complex;intracellular organelle part;intracellular part;macromolecular complex;nuclear chromosome part;nuclear part;nucleoplasm;organelle part;protein complex;replication fork protection complex		GINS complex	REACT_6776	363.96	153.389	123.193		0.71898	0.264452	1.89	1.2144	0.736396	0.213477	1.99555	1.24265	0.0231357	1	-0.105552	-0.0590104
PITX3;PITX1;PITX2	Pituitary homeobox 3;Pituitary homeobox 1;Pituitary homeobox 2	5.31835	7.00067	8.17134	3.73516	5.99345	8.22639	5.74206	8.93874	8.27109	10.3583	1.26104	6.05879	5.55977	5.60624	8.38071	8.59265	8.32255	4.11492	4.72043	4.75652		2.94759		3.85504		0.764607	ameboidal cell migration;anatomical structure development;anatomical structure formation involved in morphogenesis;anatomical structure morphogenesis;appendage morphogenesis;atrial cardiac muscle tissue morphogenesis;atrioventricular valve development;axis specification;behavior;biological regulation;blood vessel morphogenesis;branching morphogenesis of a tube;branchiomeric skeletal muscle develo…	activating transcription factor binding;binding;chromatin binding;chromatin DNA binding;core promoter proximal region DNA binding;core promoter proximal region sequence-specific DNA binding;DNA binding;identical protein binding;nucleic acid binding;nucleic acid binding transcription factor activity;phosphoprotein binding;protein binding;protein binding transcription factor activity;protein dimeri…	cell part;cytoplasm;intracellular membrane-bounded organelle;intracellular non-membrane-bounded organelle;intracellular organelle;intracellular organelle part;intracellular part;macromolecular complex;membrane-bounded organelle;non-membrane-bounded organelle;nuclear part;nucleolus;nucleoplasm;nucleoplasm part;nucleus;organelle;organelle part;protein complex;transcription factor complex	TGF-beta signaling pathway			187.791	48.7132	63.7101		0.118033	0.818496	0.428794	0.271184	0.0984733	0.823617	0.384993	0.231681	0.0156124	1	0.0438015	0.0374688
SLC38A5	Sodium-coupled neutral amino acid transporter 5	10.2325	10.5551	10.0068	11.0311	9.17127	7.87091	9.86001	12.0184	11.602	10.7901	9.01911	12.4456	11.5098	8.56236	11.0606	11.5296	11.2019	8.7752	9.22049	8.74846		2.92784		5.04952		0.579825	amine transport;amino acid transmembrane transport;amino acid transport;carboxylic acid transport;cellular process;establishment of localization;glycine transport;ion transport;neutral amino acid transport;nitrogen compound transport;organic acid transport;organic substance transport;transmembrane transport;transport	active transmembrane transporter activity;amine transmembrane transporter activity;amino acid transmembrane transporter activity;carboxylic acid transmembrane transporter activity;glycine transmembrane transporter activity;neutral amino acid transmembrane transporter activity;organic acid transmembrane transporter activity;substrate-specific transmembrane transporter activity;substrate-specific t…	cell part;integral to membrane;integral to plasma membrane;intrinsic to membrane;intrinsic to plasma membrane;membrane;membrane part;plasma membrane;plasma membrane part			REACT_13796	3012.27	596.546	1028.84		1.34918	0.123784	1.41258	1.71462	1.08631	0.145876	1.3596	1.49353	0.0292165	1	0.052984	0.0634082
POTEF	POTE ankyrin domain family member F	9.97106	5.11713	4.07845	-0.351689	7.7199	6.80661	8.36648	10.7568	8.9814	8.45601	8.24086	4.95745	4.64001	-0.950239	8.05016	8.33292	-0.464005	9.2624	8.67675	5.85062		2.91972		1.23309		2.3678	anatomical structure homeostasis;biological regulation;homeostatic process;regulation of biological quality;retina homeostasis;tissue homeostasis		blood microparticle;cell cortex;cell part;cytoplasmic part;extracellular membrane-bounded organelle;extracellular organelle;extracellular region part;extracellular space;extracellular vesicular exosome;intracellular part;membrane-bounded organelle;membrane-bounded vesicle;organelle;vesicle				326.84	265.057	111.942		0.487564	0.402016	1.71381	0.918967	0.504693	0.326072	2.13514	0.962427	0.0733467	1	-0.42133	-0.182905
FTSJ1	Putative tRNA (cytidine(32)/guanosine(34)-2'-O)-methyltransferase	9.19939	7.02945	10.209	11.3848	9.33524	9.29573	8.6335	11.0642	6.21726	10.7387	9.46961	10.9331	11.093	9.15345	10.1885	10.6798	11.0852	8.62689	9.57846	8.83896		2.91489		2.39614		1.21649	biosynthetic process;cellular biosynthetic process;cellular macromolecule biosynthetic process;cellular macromolecule metabolic process;cellular metabolic process;cellular nitrogen compound metabolic process;cellular process;cellular protein metabolic process;cytoplasmic translation;macromolecule biosynthetic process;macromolecule metabolic process;macromolecule methylation;macromolecule modifica…	catalytic activity;methyltransferase activity;RNA methyltransferase activity;transferase activity;transferase activity, transferring one-carbon groups;tRNA methyltransferase activity	cell part;cytoplasm;intracellular part				1831.96	764.546	628.483		0.295415	0.618302	0.621135	0.562338	0.0829742	0.863259	0.183409	0.180686	0.307106	0.944744	0.437726	0.534392
KRT10	Keratin, type I cytoskeletal 10	16.8255	19.7062	18.9234	16.8181	16.4959	18.2464	16.886	17.4948	18.0405	18.244	20.8077	19.5408	18.576	17.1067	17.4291	18.9569	17.5865	16.6146	17.3021	16.8971		2.89493		2.1696		1.33432	cell differentiation;cellular developmental process;cellular process;cellular response to calcium ion;cellular response to chemical stimulus;cellular response to inorganic substance;cellular response to metal ion;cellular response to stimulus;developmental process;epidermal cell differentiation;epithelial cell differentiation;keratinocyte differentiation;response to calcium ion;response to chemic…	structural constituent of epidermis;structural molecule activity	cell part;cytoplasm;cytoskeletal part;extracellular membrane-bounded organelle;extracellular organelle;extracellular region part;extracellular space;extracellular vesicular exosome;intermediate filament;intracellular membrane-bounded organelle;intracellular organelle;intracellular organelle part;intracellular part;keratin filament;macromolecular complex;membrane;membrane-bounded organelle;membran…				350615	161604	121113		0.847369	0.260485	1.08375	1.22409	1.53385	0.100513	1.37067	1.83441	0.211807	1	-0.286927	-0.380456
HK3	Hexokinase-3	12.1771	12.5761	13.241	12.2589	11.7909	12.4157	12.9499	13.6942	14.1289	13.7398	14.3388	12.6072	16.3583	11.8339	13.104	13.143	13.2341	12.0621	12.2426	13.8845		2.89132		1.79431		1.61138	alcohol metabolic process;biological regulation;carbohydrate homeostasis;carbohydrate metabolic process;carbohydrate phosphorylation;carbohydrate transport;cellular carbohydrate metabolic process;cellular chemical homeostasis;cellular glucose homeostasis;cellular homeostasis;cellular metabolic process;cellular process;chemical homeostasis;establishment of localization;glucose 6-phosphate metaboli…	adenyl nucleotide binding;adenyl ribonucleotide binding;ATP binding;binding;carbohydrate kinase activity;catalytic activity;fructokinase activity;glucokinase activity;hexokinase activity;hormone binding;kinase activity;mannokinase activity;nucleotide binding;phosphotransferase activity, alcohol group as acceptor;purine nucleotide binding;purine ribonucleoside triphosphate binding;purine ribonucle…	cell part;cytoplasmic part;cytosol;intracellular membrane-bounded organelle;intracellular organelle;intracellular part;macromolecular complex;membrane-bounded organelle;mitochondrion;organelle;protein complex	Amino sugar and nucleotide sugar metabolism;Butirosin and neomycin biosynthesis;Carbohydrate digestion and absorption;Fructose and mannose metabolism;Galactose metabolism;Glycolysis / Gluconeogenesis;Insulin signaling pathway;Starch and sucrose metabolism;Streptomycin biosynthesis;Type II diabetes mellitus		REACT_1383;REACT_212	15797.7	8804.35	5463.84		2.13152	0.0512402	1.65745	2.34782	1.48221	0.105567	1.35822	1.79392	0.405595	0.940028	0.299225	0.556476
COL12A1	Collagen alpha-1(XII) chain	14.3402	14.0778	13.4594	13.6118	14.2198	15.091	13.7836	15.1591	14.3879	14.4779	17.2621	15.9447	18.6537	13.8253	13.5501	13.4906	13.3913	14.6624	13.5303	14.3156		2.88171		4.15436		0.69366	anatomical structure development;biological adhesion;cell adhesion;cell differentiation;cellular component disassembly;cellular component disassembly at cellular level;cellular component organization;cellular component organization at cellular level;cellular component organization or biogenesis;cellular component organization or biogenesis at cellular level;cellular developmental process;cellular…	extracellular matrix structural constituent;extracellular matrix structural constituent conferring tensile strength;structural molecule activity	anchoring collagen;cell part;collagen;collagen type XII;cytoplasmic part;endoplasmic reticulum lumen;endoplasmic reticulum part;extracellular matrix;extracellular matrix part;extracellular membrane-bounded organelle;extracellular organelle;extracellular region;extracellular region part;extracellular space;extracellular vesicular exosome;FACIT collagen;intracellular organelle lumen;intracellular o…	Protein digestion and absorption		REACT_121139;REACT_150401	49830	11994.6	17291.8		1.7802	0.0631076	1.89752	2.17545	2.11112	0.0626542	2.15725	2.49717	0.43689	0.9405	-0.259734	-0.545348
NCF2	Neutrophil cytosol factor 2	11.3885	11.8597	12.7288	12.5413	11.3672	11.2537	12.2607	13.1469	13.3685	13.3963	13.5075	11.8688	15.3269	11.589	12.5202	12.7951	13.4333	11.3798	11.3705	13.2713		2.87342		1.81789		1.58063	aging;antigen processing and presentation;antigen processing and presentation of exogenous antigen;antigen processing and presentation of exogenous peptide antigen;antigen processing and presentation of exogenous peptide antigen via MHC class I;antigen processing and presentation of exogenous peptide antigen via MHC class I, TAP-dependent;antigen processing and presentation of peptide antigen;ant…	binding;electron carrier activity;protein binding;protein C-terminus binding	acrosomal vesicle;cell part;cytoplasm;cytoplasmic membrane-bounded vesicle;cytoplasmic part;cytoplasmic vesicle;cytosol;endocytic vesicle;intracellular membrane-bounded organelle;intracellular non-membrane-bounded organelle;intracellular organelle;intracellular organelle part;intracellular part;lysosome;lytic vacuole;macromolecular complex;membrane part;membrane-bounded organelle;membrane-bounded…	Leishmaniasis;Leukocyte transendothelial migration;Osteoclast differentiation;Phagosome		REACT_111174;REACT_121256;REACT_264464;REACT_355141	10678.8	5874.29	3716.43		2.03039	0.0616111	1.52154	2.22515	1.14114	0.152813	1.09876	1.45985	0.497391	0.89325	0.422777	0.697771
RASGRP2	RAS guanyl-releasing protein 2	10.2112	10.2832	10.4339	10.6644	9.94331	12.1259	10.6207	11.19	10.5045	11.986	12.5628	11.9158	13.4173	11.0971	10.2203	10.0303	10.8491	9.19618	10.9035	9.70568		2.8628		3.31964		0.862383	biological regulation;blood coagulation;cell activation;cellular process;cellular response to calcium ion;cellular response to chemical stimulus;cellular response to inorganic substance;cellular response to metal ion;cellular response to stimulus;coagulation;hemostasis;intracellular signal transduction;multicellular organismal process;platelet activation;positive regulation of catalytic activity;…	binding;calcium ion binding;cation binding;diacylglycerol binding;enzyme regulator activity;GTPase regulator activity;guanyl-nucleotide exchange factor activity;ion binding;lipid binding;metal ion binding;nucleoside-triphosphatase regulator activity	cell junction;cell part;cell projection;cell projection membrane;cell projection part;cytoplasmic part;cytosol;intracellular part;leading edge membrane;membrane;membrane part;neuron projection;plasma membrane;plasma membrane part;ruffle membrane;synapse	Chemokine signaling pathway;MAPK signaling pathway		REACT_15523;REACT_163994;REACT_2202;REACT_23898	3960.12	1192.94	1383.3		1.71344	0.0921735	1.31761	1.93352	2.25198	0.0660938	1.64338	2.42114	0.392167	0.938799	-0.325775	-0.563881
ERCC6L	DNA excision repair protein ERCC-6-like	10.921	8.7093	8.75897	9.77245	8.08922	7.09554	6.87776	10.0534	8.35404	10.4147	9.37861	11.8286	10.3752	14.0727	6.44065	9.35784	9.34946	8.65919	2.65223	8.92505		2.85592		2.45923		1.16131	biological regulation;cell cycle;cell cycle phase;cell cycle process;cell division;cellular component organization;cellular component organization at cellular level;cellular component organization or biogenesis;cellular component organization or biogenesis at cellular level;cellular process;cellular response to stimulus;intracellular signal transduction;mitosis;mitotic cell cycle;nuclear division…	adenyl nucleotide binding;adenyl ribonucleotide binding;ATP binding;binding;catalytic activity;DNA binding;helicase activity;hydrolase activity;hydrolase activity, acting on acid anhydrides;hydrolase activity, acting on acid anhydrides, in phosphorus-containing anhydrides;nucleic acid binding;nucleoside-triphosphatase activity;nucleotide binding;purine nucleotide binding;purine ribonucleoside tri…	cell part;centrosome;chromosomal part;condensed chromosome kinetochore;cytoplasm;cytoplasmic part;cytoskeletal part;cytosol;intracellular non-membrane-bounded organelle;intracellular organelle;intracellular organelle part;intracellular part;kinetochore;macromolecular complex;membrane;microtubule organizing center;non-membrane-bounded organelle;nuclear part;nucleoplasm;organelle;organelle part;pla…			REACT_150425;REACT_150471;REACT_355252;REACT_682	1195.38	486.08	418.563		1.15092	0.150983	1.46397	1.57162	0.507812	0.339615	1.57354	0.936422	0.027188	1	-0.109576	-0.0680795
RPUSD4	Mitochondrial RNA pseudouridine synthase RPUSD4	7.3749	8.50271	8.32112	7.28575	7.591	6.89121	6.87633	9.50067	7.61592	8.11905	9.37168	9.39601	7.44479	8.68399	8.08492	7.73935	8.48238	8.2805	8.10786	8.226		2.83303		1.57053		1.80388	cellular macromolecule metabolic process;cellular metabolic process;cellular nitrogen compound metabolic process;cellular process;macromolecule metabolic process;macromolecule modification;metabolic process;nitrogen compound metabolic process;nucleic acid metabolic process;nucleobase-containing compound metabolic process;primary metabolic process;pseudouridine synthesis;RNA metabolic process;RNA …	catalytic activity;intramolecular transferase activity;isomerase activity;pseudouridine synthase activity	cell part;cytoplasmic part;intracellular membrane-bounded organelle;intracellular organelle;intracellular part;membrane-bounded organelle;mitochondrion;organelle				470.238	299.414	165.984		1.37699	0.149481	1.02568	1.58822	0.417574	0.537451	0.345404	0.595981	1.57649	0.412432	0.680279	1.45019
SRGN	Serglycin	8.45496	10.6701	11.5879	10.7069	7.90792	7.32736	10.0108	11.3959	11.7177	11.6215	11.2196	10.5563	12.6672	8.8441	10.9252	11.0758	11.1062	8.89147	9.10661	9.39093		2.83295		4.3535		0.65073	anatomical structure development;biological regulation;biomineral tissue development;blood coagulation;cell activation;cellular component organization;cellular component organization at cellular level;cellular component organization or biogenesis;cellular component organization or biogenesis at cellular level;cellular process;coagulation;developmental process;establishment of localization;establi…		cell part;cytoplasmic membrane-bounded vesicle;cytoplasmic membrane-bounded vesicle lumen;cytoplasmic part;cytoplasmic vesicle;cytoplasmic vesicle part;extracellular region;extracellular region part;extracellular space;Golgi apparatus;Golgi apparatus part;Golgi membrane;intracellular membrane-bounded organelle;intracellular organelle;intracellular organelle part;intracellular part;lysosome;lytic …			REACT_318	2922.74	671.354	1031.69		1.76573	0.0629289	2.00601	2.1914	2.05208	0.069087	1.62393	2.28149	0.21275	0.995676	0.382076	0.408577
IL33	Interleukin-33	8.82282	10.0233	10.2233	8.94327	8.01045	11.4834	9.68419	11.4406	11.2584	10.1315	12.4563	11.1087	9.85552	8.43689	10.6867	8.98832	9.75621	10.3139	8.83566	8.15142		2.83098		4.58579		0.617337	biological regulation;biosynthetic process;cellular biosynthetic process;cellular macromolecule biosynthetic process;cellular macromolecule metabolic process;cellular metabolic process;cellular nitrogen compound metabolic process;cellular process;immune response;immune system process;macromolecule biosynthetic process;macromolecule metabolic process;metabolic process;negative regulation of adapti…	binding;cytokine activity;protein binding;receptor binding	cell part;chromosome;cytoplasmic membrane-bounded vesicle;cytoplasmic part;cytoplasmic vesicle;extracellular region part;extracellular space;intracellular membrane-bounded organelle;intracellular non-membrane-bounded organelle;intracellular organelle;intracellular part;membrane-bounded organelle;membrane-bounded vesicle;non-membrane-bounded organelle;nucleus;organelle;transport vesicle;vesicle	Cytosolic DNA-sensing pathway			2328.99	507.872	822.681		1.50701	0.102973	1.44317	1.84017	2.12533	0.0660952	1.73197	2.37257	0.210375	1	-0.2888	-0.379487
PIH1D1	PIH1 domain-containing protein 1	11.3533	12.5871	9.60609	12.297	8.30638	8.03427	11.8892	13.0004	12.6878	12.5777	13.759	13.3783	11.9416	12.9146	12.5642	9.95934	12.0858	11.8209	12.0112	8.80077		2.82696		1.79173		1.57778	box C/D snoRNP assembly;cell differentiation;cellular component assembly;cellular component assembly at cellular level;cellular component organization;cellular component organization at cellular level;cellular component organization or biogenesis;cellular component organization or biogenesis at cellular level;cellular developmental process;cellular macromolecular complex assembly;cellular macromo…		cell part;intracellular part;macromolecular complex;pre-snoRNP complex;ribonucleoprotein complex				7396.11	4127.92	2616.28		1.7732	0.0578058	2.30888	2.26229	1.2838	0.117724	1.43982	1.67227	0.440911	0.853033	0.869062	0.777548
CD69	Early activation antigen CD69	9.19618	9.03025	10.8698	10.0471	8.21516	8.17985	9.80565	9.99999	10.9506	8.52983	10.9746	11.0748	10.3793	7.33597	10.1555	10.056	9.83587	10.6155	9.40614	9.96198		2.82229		1.65987		1.70031	biological regulation;cellular process;cellular response to chemical stimulus;cellular response to drug;cellular response to stimulus;regulation of biological process;regulation of cellular process;response to chemical stimulus;response to drug;response to stimulus;signal transduction	binding;calcium ion binding;carbohydrate binding;cation binding;ion binding;metal ion binding;molecular transducer activity;receptor activity;signal transducer activity;signaling receptor activity;transmembrane signaling receptor activity	cell part;external side of plasma membrane;integral to membrane;integral to plasma membrane;intrinsic to membrane;intrinsic to plasma membrane;membrane part;plasma membrane part				1655.49	997.367	586.578		1.01009	0.228102	0.983328	1.32286	0.602604	0.358218	0.694342	0.900191	0.215746	1	0.288985	0.385606
FKBP10	Peptidyl-prolyl cis-trans isomerase FKBP10	13.1491	12.7109	12.4542	12.8179	12.9137	12.4202	13.5698	13.6999	13.2655	13.2697	15.4742	14.7339	16.9519	13.2366	12.3932	13.2606	12.9584	12.9472	12.3391	13.2221		2.80834		2.54774		1.10229	cellular macromolecule metabolic process;cellular metabolic process;cellular process;cellular protein metabolic process;chaperone-mediated protein folding;macromolecule metabolic process;macromolecule modification;metabolic process;peptidyl-amino acid modification;peptidyl-proline modification;primary metabolic process;protein folding;protein metabolic process;protein modification process;protein…	binding;calcium ion binding;catalytic activity;cation binding;cis-trans isomerase activity;drug binding;FK506 binding;ion binding;isomerase activity;macrolide binding;metal ion binding;peptidyl-prolyl cis-trans isomerase activity	cell part;cytoplasmic part;endoplasmic reticulum lumen;endoplasmic reticulum membrane;endoplasmic reticulum part;intracellular organelle lumen;intracellular organelle part;intracellular part;membrane;membrane part;membrane-enclosed lumen;organelle lumen;organelle membrane;organelle part				20277.9	7959.16	7220.58		1.89991	0.0623581	1.70361	2.20589	1.84231	0.0753281	1.6577	2.14977	0.0795874	1	0.0459111	0.111307
MX1	Interferon-induced GTP-binding protein Mx1	12.1379	11.8093	11.8389	12.6958	10.7726	11.6605	12.0485	12.7667	11.902	13.6466	13.6155	12.9533	13.6915	11.7012	11.8609	11.5765	13.4652	10.725	10.7866	12.2682		2.79561		3.07559		0.908967	apoptosis;biological regulation;cell death;cell surface receptor linked signaling pathway;cellular process;cellular response to chemical stimulus;cellular response to cytokine stimulus;cellular response to organic substance;cellular response to stimulus;cellular response to type I interferon;cytokine-mediated signaling pathway;death;defense response;defense response to virus;immune effector proce…	binding;catalytic activity;GTP binding;GTPase activity;guanyl nucleotide binding;guanyl ribonucleotide binding;hydrolase activity;hydrolase activity, acting on acid anhydrides;hydrolase activity, acting on acid anhydrides, in phosphorus-containing anhydrides;nucleoside-triphosphatase activity;nucleotide binding;purine nucleotide binding;purine ribonucleoside triphosphate binding;purine ribonucleo…	cell part;cytoplasm;cytoplasmic part;cytosol;endoplasmic reticulum membrane;endoplasmic reticulum part;intracellular organelle part;intracellular part;membrane;membrane part;nuclear membrane;nuclear part;organelle membrane;organelle part;perinuclear region of cytoplasm	Measles		REACT_115831;REACT_25162	10241	3329.75	3663.23		2.29517	0.0600558	1.24401	2.23518	1.79992	0.0819126	1.32685	1.99263	0.0728924	1	-0.0828376	-0.134481
GP1BB	Platelet glycoprotein Ib beta chain	9.29365	9.81513	9.01484	8.52146	9.43141	10.3042	9.842	9.43261	9.10007	11.6286	9.4113	12.4219	13.5315	9.23519	6.64924	9.42563	10.0584	7.17138	9.52237	9.50842		2.79334		2.80456		0.996002	biological adhesion;biological regulation;blood coagulation;blood coagulation, intrinsic pathway;cell activation;cell adhesion;cell surface receptor linked signaling pathway;cellular process;cellular response to stimulus;coagulation;hemostasis;macromolecule metabolic process;metabolic process;multicellular organismal process;platelet activation;primary metabolic process;protein activation cascade…	molecular transducer activity;receptor activity;signal transducer activity;signaling receptor activity;transmembrane signaling receptor activity	cell part;integral to membrane;integral to plasma membrane;intrinsic to membrane;intrinsic to plasma membrane;membrane;membrane part;plasma membrane;plasma membrane part	ECM-receptor interaction;Hematopoietic cell lineage		REACT_1230;REACT_23847;REACT_278;REACT_326	1928.69	687.697	690.458		1.1301	0.157367	1.4606	1.55352	1.45376	0.0873366	2.12519	1.95842	0.606257	0.76379	-0.664588	-0.889892
CCDC185	Coiled-coil domain-containing protein 185	4.51809	7.39762	6.3577	5.9699	8.28575	13.8027	9.50495	9.0248	7.58651	7.02866	13.3125	8.70629	10.2211	7.64947	8.00938	8.73331	7.19257	8.04841	8.92448	8.69641		2.78311		1.77265		1.57003							469.284	264.736	168.619		0.404159	0.474528	1.33664	0.782685	0.644216	0.286302	1.13417	1.0443	0.0625864	1	0.202468	0.147507
ATG12	Ubiquitin-like protein ATG12	7.94777	6.61672	6.62579	0.407422	8.84328	7.44814	9.16628	7.97531	9.11228	8.98186	7.89964	8.83503	9.52911	6.39382	6.30933	7.51725	0.295106	8.11967	7.92733	9.45607		2.75523		2.62636		1.04907	autophagic vacuole assembly;autophagy;biological regulation;catabolic process;cell communication;cellular catabolic process;cellular component assembly;cellular component assembly at cellular level;cellular component organization;cellular component organization at cellular level;cellular component organization or biogenesis;cellular component organization or biogenesis at cellular level;cellular …	Atg8 ligase activity;catalytic activity;ligase activity;ligase activity, forming carbon-nitrogen bonds	Atg12-Atg5-Atg16 complex;cell part;cytoplasmic part;intracellular part;macromolecular complex;membrane;pre-autophagosomal structure membrane;protein complex	Regulation of autophagy;RIG-I-like receptor signaling pathway		REACT_25271	481.14	183.197	174.628		0.870795	0.202443	2	1.39029	0.949505	0.147476	2.14812	1.48687	0.0329071	1	-0.14812	-0.0830405
MSTO1	Protein misato homolog 1	10.6816	9.35006	8.18052	11.6892	7.69006	5.77175	8.25078	6.98983	10.4066	11.157	8.28757	11.8714	7.01163	8.19037	6.89871	8.76226	10.191	11.075	11.0582	9.90376		2.74102		0.871598		3.14483	cellular component organization;cellular component organization at cellular level;cellular component organization or biogenesis;cellular component organization or biogenesis at cellular level;cellular localization;cellular process;localization;mitochondrion distribution;mitochondrion localization;mitochondrion organization;organelle localization;organelle organization	catalytic activity;GTPase activity;hydrolase activity;hydrolase activity, acting on acid anhydrides;hydrolase activity, acting on acid anhydrides, in phosphorus-containing anhydrides;nucleoside-triphosphatase activity;pyrophosphatase activity	cell part;cytoplasm;cytoplasmic part;intracellular organelle part;intracellular part;membrane;mitochondrial membrane;mitochondrial outer membrane;mitochondrial part;organelle membrane;organelle outer membrane;organelle part;outer membrane				834.92	957.919	304.602		0.168499	0.754943	0.485345	0.362282	0.0532969	0.909082	-0.152572	-0.124416	0.288863	0.940674	0.637917	0.555178
SLC36A1	Proton-coupled amino acid transporter 1	8.14419	-2.37791	8.5259	7.16429	0.419468	-0.112298	8.46721	8.4219	9.58303	8.63199	9.85277	8.5661	0.131092	-7.78661	9.42149	9.72886	0.617889	-0.381767	1.50473	0		2.70407		252.744		0.0106988	alanine transport;amine transport;amino acid transmembrane transport;amino acid transport;carboxylic acid transport;cation transport;cellular process;establishment of localization;glycine transport;hydrogen transport;ion transport;L-alanine transport;L-amino acid transport;monovalent inorganic cation transport;neutral amino acid transport;nitrogen compound transport;organic acid transport;organic…	active transmembrane transporter activity;alanine transmembrane transporter activity;amine transmembrane transporter activity;amino acid transmembrane transporter activity;carboxylic acid transmembrane transporter activity;cation transmembrane transporter activity;cation:amino acid symporter activity;glycine transmembrane transporter activity;hydrogen ion transmembrane transporter activity;hydrog…	cell part;cytoplasmic part;endoplasmic reticulum;integral to membrane;intracellular membrane-bounded organelle;intracellular organelle;intracellular organelle part;intracellular part;intrinsic to membrane;lysosomal membrane;membrane;membrane part;membrane-bounded organelle;organelle;organelle membrane;organelle part;plasma membrane;vacuolar membrane;vacuolar part	Protein digestion and absorption		REACT_13796;REACT_19348	387.868	1.53463	143.439		0.682361	0.257777	3.21245	1.23539	1.13651	0.0975172	5.65906	1.85219	0.377337	0.847442	-2.44661	-0.782615
PTDSS1	Phosphatidylserine synthase 1	11.0761	11.3768	12.0308	10.9111	11.146	13.5895	11.6019	12.3971	11.5617	12.3308	13.7339	13.1271	13.1752	7.7593	11.5631	12.0838	10.7199	11.5098	8.82201	11.9886		2.69631		2.45886		1.09657	biosynthetic process;cellular biosynthetic process;cellular lipid metabolic process;cellular metabolic process;cellular process;glycerolipid biosynthetic process;glycerolipid metabolic process;glycerophospholipid biosynthetic process;glycerophospholipid metabolic process;lipid biosynthetic process;lipid metabolic process;metabolic process;organophosphate metabolic process;phosphatidylserine biosy…	catalytic activity;transferase activity	cell part;cytoplasmic part;endoplasmic reticulum membrane;endoplasmic reticulum part;integral to membrane;intracellular organelle part;intracellular part;intrinsic to membrane;membrane;membrane part;organelle membrane;organelle part	Glycerophospholipid metabolism		REACT_120823	7170.15	2916.05	2659.24		1.29109	0.160703	1.04493	1.54211	1.74083	0.076574	2.08573	2.18991	0.749431	0.614996	-1.0408	-1.12213
ALPL	Alkaline phosphatase, tissue-nonspecific isozyme	12.3404	11.7585	12.519	11.0104	11.4939	11.2392	9.97503	12.7633	13.0629	13.2879	11.3155	11.3555	13.3767	10.0058	12.6026	12.168	12.5402	10.9293	12.1895	11.37		2.6888		1.68513		1.5956	anatomical structure development;biomineral tissue development;cell differentiation;cellular developmental process;cellular process;cellular response to chemical stimulus;cellular response to organic cyclic compound;cellular response to organic substance;cellular response to stimulus;cementum mineralization;developmental process;developmental process involved in reproduction;endochondral ossifica…	alkaline phosphatase activity;binding;catalytic activity;cation binding;hydrolase activity;hydrolase activity, acting on acid anhydrides;hydrolase activity, acting on acid anhydrides, in phosphorus-containing anhydrides;hydrolase activity, acting on ester bonds;ion binding;metal ion binding;phosphatase activity;phosphoric ester hydrolase activity;pyrophosphatase activity	anchored to membrane;cell part;extracellular matrix;extracellular membrane-bounded organelle;extracellular organelle;extracellular region part;extracellular space;extracellular vesicular exosome;integral to membrane;intrinsic to membrane;membrane;membrane part;membrane-bounded organelle;membrane-bounded vesicle;organelle;plasma membrane;vesicle	Aminobenzoate degradation;Folate biosynthesis;Two-component system			7754.74	4601.86	2884.09		1.22165	0.170876	1.05032	1.49803	0.847626	0.247154	0.840496	1.14917	0.170899	1	0.209827	0.305088
PIK3CA	Phosphatidylinositol 4,5-bisphosphate 3-kinase catalytic subunit alpha isoform	7.18318	7.93424	8.60672	0.817716	8.5813	9.42022	8.82467	9.93507	11.2103	9.67599	10.6101	9.27556	10.07	9.65844	9.92963	8.54234	10.634	8.97432	9.72539	8.55415		2.68108		1.27074		2.10985	activation of immune response;adaptive immune response;alcohol metabolic process;anatomical structure development;anatomical structure formation involved in morphogenesis;angiogenesis;antigen receptor-mediated signaling pathway;biological regulation;biosynthetic process;blood coagulation;carbohydrate metabolic process;cardiac muscle contraction;cell activation;cell chemotaxis;cell migration;cell …	1-phosphatidylinositol-3-kinase activity;adenyl nucleotide binding;adenyl ribonucleotide binding;ATP binding;binding;catalytic activity;enzyme activator activity;enzyme regulator activity;inositol or phosphatidylinositol kinase activity;kinase activator activity;kinase activity;kinase regulator activity;lipid kinase activity;nucleotide binding;phosphatidylinositol 3-kinase activity;phosphatidylin…	1-phosphatidylinositol-4-phosphate 3-kinase, class IA complex;cell part;cell projection;cytoplasm;cytoplasmic part;cytosol;cytosolic part;intracellular part;lamellipodium;macromolecular complex;membrane;phosphatidylinositol 3-kinase complex;plasma membrane;protein complex	Acute myeloid leukemia;Aldosterone-regulated sodium reabsorption;Amoebiasis;Apoptosis;B cell receptor signaling pathway;Bacterial invasion of epithelial cells;Carbohydrate digestion and absorption;Chagas disease (American trypanosomiasis);Chemokine signaling pathway;Chronic myeloid leukemia;Colorectal cancer;Endometrial cancer;ErbB signaling pathway;Fc epsilon RI signaling pathway;Fc gamma R-medi…	Phosphatidylinositol 3-kinase (PIK3CA, PIK3R1)	REACT_111040;REACT_115852;REACT_115961;REACT_116008;REACT_121025;REACT_121141;REACT_12464;REACT_12555;REACT_12578;REACT_12621;REACT_147727;REACT_147814;REACT_160158;REACT_163769;REACT_1695;REACT_17025;REACT_18283;REACT_18407;REACT_19290;REACT_19344;REACT_19358;REACT_23787;REACT_23832;REACT_23837;REACT_23891;REACT_264464;REACT_267817;REACT_355160;REACT_355202;REACT_355221;REACT_355304;REACT_355313…	1026.92	808.128	383.026		1.33394	0.0919898	2.79123	1.93339	0.933121	0.248037	0.698335	1.14463	1.01999	0.363987	2.09289	1.54261
WDR89	WD repeat-containing protein 89	7.22718	5.75616	6.3218	8.7298	5.80329	-0.990512	7.80871	7.54038	7.37749	7.47147	7.91305	8.94371	8.08959	7.36619	8.11721	7.14735	6.43567	7.45749	7.3739	7.62166		2.67014		1.28772		2.07355							213.592	165.869	79.9929		0.836868	0.214144	2.08122	1.36134	0.964932	0.283255	0.529358	1.05248	0.642561	0.620676	1.55186	1.09227
C2orf92	Uncharacterized protein C2orf92	10.3215	7.88231	8.74478	11.4425	9.42675	10.4249	8.86837	10.3853	9.55948	11.185	9.46233	12.0244	12.0594	11.5084	6.73315	10.4116	11.9627	9.36392	10.784	10.6792		2.66312		1.1178		2.38246							1832.84	1639.68	688.231		1.0035	0.204909	1.19202	1.3829	0.294542	0.568881	0.573181	0.552853	0.341893	0.932325	0.618839	0.617791
USP28	Ubiquitin carboxyl-terminal hydrolase 28	5.90893	5.47906	7.10314	-0.150801	6.66906	7.58874	6.65163	6.25639	11.1105	8.0759	7.32595	8.04589	8.43925	-0.577174	7.06498	3.40036	-0.310805	7.18376	8.50192	4.34152		2.65616		13.1725		0.201645	biological regulation;catabolic process;cell cycle checkpoint;cell proliferation;cellular catabolic process;cellular macromolecule catabolic process;cellular macromolecule metabolic process;cellular metabolic process;cellular nitrogen compound metabolic process;cellular process;cellular protein metabolic process;cellular response to abiotic stimulus;cellular response to light stimulus;cellular re…	catalytic activity;cysteine-type endopeptidase activity;cysteine-type peptidase activity;endopeptidase activity;hydrolase activity;peptidase activity;peptidase activity, acting on L-amino acid peptides;small conjugating protein-specific protease activity;ubiquitin-specific protease activity	cell part;intracellular membrane-bounded organelle;intracellular non-membrane-bounded organelle;intracellular organelle;intracellular organelle part;intracellular part;macromolecular complex;membrane-bounded organelle;non-membrane-bounded organelle;nuclear part;nucleolus;nucleoplasm;nucleus;organelle;organelle part;protein complex				267.051	20.2735	100.54		1.22189	0.10891	2.60187	1.8053	1.50398	0.0762909	3.97976	2.19422	0.363637	0.883714	-1.37789	-0.725994
CEACAM5	Carcinoembryonic antigen-related cell adhesion molecule 5	15.0467	16.0983	16.268	16.1771	15.177	14.3426	15.1178	16.4497	16.7094	16.3563	16.7888	19.6285	16.0257	14.9297	15.5947	16.2455	15.803	15.106	15.3788	15.5349		2.6544		2.07123		1.28156	biological adhesion;biological regulation;cell adhesion;cell-cell adhesion;cellular process;homotypic cell-cell adhesion;negative regulation of anoikis;negative regulation of apoptosis;negative regulation of biological process;negative regulation of cell death;negative regulation of cell differentiation;negative regulation of cellular process;negative regulation of developmental process;negative …	binding;GPI anchor binding;identical protein binding;lipid binding;phosphatidylinositol binding;phospholipid binding;protein binding;protein dimerization activity;protein homodimerization activity	anchored to membrane;basolateral plasma membrane;cell part;extracellular membrane-bounded organelle;extracellular organelle;extracellular region part;extracellular vesicular exosome;integral to external side of plasma membrane;integral to membrane;integral to plasma membrane;intrinsic to external side of plasma membrane;intrinsic to membrane;intrinsic to plasma membrane;membrane part;membrane-bou…				98332.8	47475.6	37045.2		1.64465	0.087564	1.53202	1.9678	1.77041	0.076838	1.47984	2.03661	0.0585873	1	0.0521755	0.100038
TTI2	TELO2-interacting protein 2	8.67	7.5426	5.42849	8.35843	6.29167	6.47887	5.9184	7.33062	9.27153	7.76149	9.12778	7.87015	7.88735	7.34447	8.83989	7.37852	9.23549	6.99672	6.5022	6.31076		2.63884		1.44824		1.8221			cell part;centrosome;cytoplasm;cytoplasmic part;cytoskeletal part;intracellular non-membrane-bounded organelle;intracellular organelle;intracellular organelle part;intracellular part;microtubule organizing center;non-membrane-bounded organelle;nuclear part;nucleoplasm;organelle;organelle part				235.368	162.52	89.1937		1.23449	0.150637	1.25266	1.57994	0.633951	0.344328	0.692718	0.92614	0.404673	0.90294	0.559942	0.672103
RGPD1;RGPD2	RANBP2-like and GRIP domain-containing protein 1;RANBP2-like and GRIP domain-containing protein 2	9.16381	9.20779	11.0143	8.37058	9.55675	10.0278	9.13471	11.6161	12.9148	5.98119	10.3579	9.13735	10.8203	7.76264	3.10229	7.93375	0.397646	10.4097	11.0966	9.86882		2.63857		6.38106		0.4135	cellular process;establishment of localization;establishment of localization in cell;establishment of protein localization;establishment of protein localization in Golgi;establishment of protein localization to organelle;Golgi vesicle transport;intracellular protein transport;intracellular transport;intra-Golgi vesicle-mediated transport;protein targeting;protein targeting to Golgi;protein transp…						1560.23	244.51	591.318		0.285196	0.623699	0.641411	0.552109	0.827094	0.165287	2.91345	1.4027	0.774664	0.497912	-2.27204	-1.29946
TRIP13	Pachytene checkpoint protein 2 homolog	10.5967	10.181	10.5261	9.57929	9.17883	11.3718	9.04619	11.1548	11.1168	10.7696	11.9012	13.3906	11.908	9.26002	9.40009	10.3323	8.73695	9.80404	9.89131	9.74022		2.62941	+	3.569		0.736736	anatomical structure development;biosynthetic process;cell cycle phase;cell cycle process;cell development;cell maturation;cellular biosynthetic process;cellular component assembly;cellular component assembly at cellular level;cellular component organization;cellular component organization at cellular level;cellular component organization or biogenesis;cellular component organization or biogenesi…	adenyl nucleotide binding;adenyl ribonucleotide binding;ATP binding;binding;identical protein binding;nucleotide binding;protein binding;protein binding transcription factor activity;purine nucleotide binding;purine ribonucleoside triphosphate binding;purine ribonucleotide binding;ribonucleotide binding;transcription cofactor activity;transcription factor binding transcription factor activity	cell part;germ cell nucleus;intracellular membrane-bounded organelle;intracellular organelle;intracellular part;male germ cell nucleus;membrane-bounded organelle;nucleus;organelle				3052.43	855.26	1160.88	Tumorale_Adiacente	2.15569	0.0501348	1.63827	2.35602	3.4824	0.05	2.11184	3.45173	0.64046	0.818947	-0.473575	-0.825794
IQGAP3	Ras GTPase-activating-like protein IQGAP3	8.5091	9.61899	9.28277	7.40633	8.84757	5.99064	10.3958	10.8288	9.5146	9.65216	9.92302	11.8977	10.5005	6.29904	8.23448	8.20689	7.71005	8.08001	9.06714	9.18454		2.62605	+	4.09418		0.641411	activation of MAPK activity;biological regulation;cell cycle process;cellular component organization;cellular component organization or biogenesis;cellular macromolecule metabolic process;cellular metabolic process;cellular process;cellular protein metabolic process;cellular response to chemical stimulus;cellular response to organic substance;cellular response to stimulus;ERK1 and ERK2 cascade;G1…	binding;calmodulin binding;cytoskeletal protein binding;myosin binding;myosin light chain binding;myosin VI binding;myosin VI light chain binding;protein binding	cell junction;cell part;cell-cell junction;cytoplasmic part;cytosol;intracellular part;lateral plasma membrane;membrane part;plasma membrane part	Regulation of actin cytoskeleton		REACT_355469	1209.72	295.475	460.664	Tumorale_Adiacente	1.61552	0.0811463	1.80739	2.0254	2.96556	0.0531429	2.27439	3.16686	0.304676	0.942951	-0.467005	-0.539981
FREM3	FRAS1-related extracellular matrix protein 3	14.4565	11.6609	11.3474	7.90765	11.8454	13.9747	12.0529	11.4649	13.4714	10.265	13.4673	13.048	13.403	13.1317	10.9511	12.5591	11.7842	11.8962	11.3447	11.0458		2.62259		2.73623		0.958467	biological adhesion;cell adhesion;cell communication;cellular process	binding;cation binding;ion binding;metal ion binding	basement membrane;cell part;extracellular matrix part;extracellular region part;extracellular space;integral to membrane;intrinsic to membrane;membrane part				9650.53	3526.94	3679.77		0.262183	0.642883	0.627723	0.518937	0.572412	0.36927	0.703812	0.8767	0.0310915	1	-0.076089	-0.0718214
CDA	Cytidine deaminase	12.2534	13.0635	12.3921	11.4931	12.3938	12.1436	11.6637	13.5394	13.7398	12.3418	13.7876	11.6466	15.5736	11.0343	12.3144	11.9452	10.5704	11.987	11.9936	12.6139		2.6202		3.15158		0.831392	biological regulation;biosynthetic process;catabolic process;cell surface receptor linked signaling pathway;cellular aromatic compound metabolic process;cellular biosynthetic process;cellular catabolic process;cellular component assembly;cellular component organization;cellular component organization or biogenesis;cellular metabolic compound salvage;cellular metabolic process;cellular nitrogen co…	binding;catalytic activity;cation binding;cytidine deaminase activity;deaminase activity;hydrolase activity;hydrolase activity, acting on carbon-nitrogen (but not peptide) bonds;hydrolase activity, acting on carbon-nitrogen (but not peptide) bonds, in cyclic amidines;identical protein binding;ion binding;metal ion binding;nucleoside binding;protein binding;protein dimerization activity;protein ho…	cell part;cytoplasmic part;cytosol;extracellular region;intracellular part	Drug metabolism - other enzymes;Pyrimidine metabolism		REACT_655	12793.1	4059.26	4882.49		1.33391	0.138838	1.23769	1.64698	1.77621	0.077301	1.65833	2.10295	0.631002	0.847167	-0.420641	-0.785419
HRNR	Hornerin	11.4477	14.1253	11.174	11.3952	11.0813	12.6285	11.2639	12.1727	12.1979	13.1246	13.211	12.9933	12.535	11.1857	11.4393	13.3547	11.3857	10.4987	11.7063	11.5207		2.61547		2.53673		1.03104	cell differentiation;cell envelope organization;cellular component organization;cellular component organization or biogenesis;cellular developmental process;cellular process;developmental process;external encapsulating structure organization;hemopoietic progenitor cell differentiation;keratinization	binding;calcium ion binding;cation binding;ion binding;metal ion binding	cell envelope;cell part;cornified envelope;cytoplasm;cytoplasmic part;cytoskeleton;envelope;extracellular membrane-bounded organelle;extracellular organelle;extracellular region part;extracellular vesicular exosome;intracellular membrane-bounded organelle;intracellular non-membrane-bounded organelle;intracellular organelle;intracellular part;membrane-bounded organelle;membrane-bounded vesicle;non…				7044.46	2776.98	2693.38		0.923339	0.269122	0.832065	1.20136	1.7748	0.0960406	1.12131	1.87437	0.22208	1	-0.289241	-0.392708
MUC5AC	Mucin-5AC	10.2685	7.51551	3.98495	8.80873	5.55522	1.9207	7.25994	6.94178	11.2527	9.97578	8.27232	5.53365	8.94253	11.2674	5.94511	9.58617	7.05606	9.53925	7.5865	11.2638		2.61364		0.538399		4.85446	biological regulation;carbohydrate metabolic process;cellular carbohydrate metabolic process;cellular component organization;cellular component organization at cellular level;cellular component organization or biogenesis;cellular component organization or biogenesis at cellular level;cellular macromolecule metabolic process;cellular metabolic process;cellular process;cellular protein metabolic pr…	extracellular matrix structural constituent;structural molecule activity	cell part;cytoplasm;cytoplasmic part;extracellular matrix part;extracellular membrane-bounded organelle;extracellular organelle;extracellular region part;extracellular space;extracellular vesicular exosome;fibril;Golgi apparatus part;Golgi lumen;intracellular organelle lumen;intracellular organelle part;intracellular part;membrane-bounded organelle;membrane-bounded vesicle;membrane-enclosed lumen…			REACT_115606;REACT_115835	400.594	744.047	153.271		0.742678	0.252299	2.0131	1.25115	0.13583	0.768279	-0.405578	-0.300001	1.01822	0.354833	2.41867	1.57205
SLC11A2	Natural resistance-associated macrophage protein 2	8.85499	8.55768	8.46786	9.34234	9.15991	10.2113	8.29917	11.0155	8.81753	9.57745	9.02974	12.2202	10.6842	6.47952	9.2177	7.1184	9.67484	8.99692	10.0855	10.2104		2.60171		2.02336		1.28584	activation of caspase activity;anatomical structure development;anatomical structure morphogenesis;behavior;biological regulation;biosynthetic process;cadmium ion transmembrane transport;cadmium ion transport;cation homeostasis;cation transport;cell development;cell part morphogenesis;cell projection morphogenesis;cell projection organization;cellular biosynthetic process;cellular cation homeosta…	active transmembrane transporter activity;binding;cadmium ion binding;cadmium ion transmembrane transporter activity;cation binding;cation transmembrane transporter activity;cobalt ion binding;cobalt ion transmembrane transporter activity;copper ion binding;copper ion transmembrane transporter activity;divalent inorganic cation transmembrane transporter activity;ferrous iron transmembrane transpo…	apical part of cell;apical plasma membrane;basal part of cell;brush border;cell part;cell projection;cell surface;cytoplasm;cytoplasmic part;cytoplasmic vesicle;early endosome;endosomal part;endosome;endosome membrane;Golgi apparatus part;integral to membrane;integral to plasma membrane;intracellular membrane-bounded organelle;intracellular organelle;intracellular organelle part;intracellular par…	Lysosome;Mineral absorption		REACT_20547;REACT_25060	1204.69	595.394	463.039		1.30276	0.142536	1.23936	1.62536	1.00181	0.158557	1.39793	1.43036	0.0979761	1	-0.158569	-0.196719
[truncated: 7,003 more rows]
[truncated: 6 more columns]

## Sheet: Note
	Protein quantities (columns C to V) are the LOG2 - transformed value of the Spectronaut output
